# Supplementary material for: 3-[(8-But­oxy­quinolin-2-yl)meth­yl]-1-(pyridin-2-ylmeth­yl)-1H-imidazol-3-ium hexa­fluoridophosphate
Source: Acta Crystallogr Sect E Struct Rep Online. 2012 Apr 4;68(Pt 5):o1278. doi: 10.1107/S1600536812013414 (PMC3344431; doi:10.1107/S1600536812013414)
Supplement: Supplementary file 1 [file e-68-o1278-sup1.cif]

##############################################################################
#                                                                            #
# This CIF contains the data in a paper accepted for publication in          #
# Acta Crystallographica Section E. It conforms to the requirements of       #
# Notes for Authors for Acta Crystallographica Section E, and has been       #
# peer reviewed under the auspices of the IUCr Commission on Journals.       #
#                                                                            #
# Full details of the Crystallographic Information File format               #
# are given in the paper "The Crystallographic Information File (CIF):       #
# a New Standard Archive File for Crystallography" by S. R. Hall, F. H.      #
# Allen and I. D. Brown [Acta Cryst. (1991), A47, 655-685].                  #
#                                                                            #
# The current version of the core CIF dictionary is obtainable from          #
# ftp://ftp.iucr.org/pub/cif_core.dic.                                       #
#                                                                            #
# Software is freely available for graphical display of the structure(s)     #
# in this CIF. For information consult the CIF software page                 #
# http://www.iucr.org/resources/cif/software.                                #
#                                                                            #
# This file may be used for bona fide research purposes within the           #
# scientific community so long as proper attribution is given to the journal # 
# article from which it was obtained.                                        #
#                                                                            #
##############################################################################
data_global
_audit_creation_method     'SHELXL-97'
_journal_date_recd_electronic     2012-03-06
_journal_date_accepted     2012-03-28
_journal_name_full     'Acta Crystallographica, Section E'
_journal_year     2012
_journal_volume     68
_journal_issue      5
_journal_page_first     o1278
_journal_page_last     o1278
_journal_paper_category     QO
_journal_paper_doi     10.1107/S1600536812013414
_journal_coeditor_code     FJ2531
_publ_contact_author_name     'Da-Bin Qin'
_publ_contact_author_address
;
Chemical Synthesis and Pollution Control Key
Laboratory of Sichuan Province
School of Chemistry and Chemical Engineering
China West Normal University
Nanchong 637002
People's Republic of China
;
_publ_contact_author_email     'qindabin2005@yahoo.com.cn'
_publ_contact_author_fax     ?
_publ_contact_author_phone     ?
_publ_section_title
;\
3-[(8-Butoxyquinolin-2-yl)methyl]-1-(pyridin-2-ylmethyl)-1<i>H</i>-\
imidazol-3-ium hexafluoridophosphate
;
loop_
    _publ_author_name
    _publ_author_footnote
    _publ_author_address
    'Ping Zhang' .
;
Chemical Synthesis and Pollution Control Key Laboratory of Sichuan Province
School of Chemistry and Chemical Engineering
China West Normal University
Nanchong 637002
People's Republic of China
;
    'Jing Jing' .
;
Chemical Synthesis and Pollution Control Key Laboratory of Sichuan Province
School of Chemistry and Chemical Engineering
China West Normal University
Nanchong 637002
People's Republic of China
;
    'Da-Bin Qin' .
;
Chemical Synthesis and Pollution Control Key Laboratory of Sichuan Province
School of Chemistry and Chemical Engineering
China West Normal University
Nanchong 637002
People's Republic of China
;
data_I
_audit_creation_method     SHELXL-97
_chemical_name_systematic
;
3-[(8-Butoxyquinolin-2-yl)methyl]-1-(pyridin-2-ylmethyl)-
1<i>H</i>-imidazol-3-ium hexafluoridophosphate
;
_chemical_name_common     ?
_chemical_formula_moiety     'C23 H25 N4 O +, F6 P -'
_chemical_formula_sum     'C23 H25 F6 N4 O P'
_chemical_formula_iupac     'C23 H25 N4 O +, P F6 -'
_chemical_formula_weight     518.44
_chemical_melting_point     ?
_symmetry_cell_setting     triclinic
_symmetry_space_group_name_H-M     'P -1'
_symmetry_space_group_name_Hall     '-P 1'
loop_
    _symmetry_equiv_pos_as_xyz
    'x, y, z'
    '-x, -y, -z'
_cell_length_a     9.975(3)
_cell_length_b     11.056(4)
_cell_length_c     12.382(4)
_cell_angle_alpha     99.010(4)
_cell_angle_beta     103.527(3)
_cell_angle_gamma     112.734(3)
_cell_volume     1177.1(7)
_cell_formula_units_Z     2
_cell_measurement_reflns_used     3783
_cell_measurement_theta_min     1.8
_cell_measurement_theta_max     27.9
_cell_measurement_temperature     113(2)
_exptl_crystal_description     Prism
_exptl_crystal_colour     Colourless
_exptl_crystal_size_max     0.24
_exptl_crystal_size_mid     0.20
_exptl_crystal_size_min     0.18
_exptl_crystal_density_diffrn     1.463
_exptl_crystal_density_meas     ?
_exptl_crystal_density_method     'not measured'
_exptl_crystal_F_000     536
_exptl_absorpt_coefficient_mu     0.189
_exptl_absorpt_correction_type     multi-scan
_exptl_absorpt_process_details     '(CrystalClear; Rigaku, 2005)'
_exptl_absorpt_correction_T_min     0.9561
_exptl_absorpt_correction_T_max     0.9668
_exptl_special_details     ?
_diffrn_ambient_temperature     113(2)
_diffrn_radiation_type     MoK\a
_diffrn_radiation_wavelength     0.71073
_diffrn_radiation_source     'rotating anode'
_diffrn_radiation_monochromator     multilayer
_diffrn_measurement_device_type     'Rigaku Saturn CCD area-detector'
_diffrn_measurement_method     '\w and \f scans'
_diffrn_detector_area_resol_mean     14.63
_diffrn_reflns_number     12352
_diffrn_reflns_av_R_equivalents     0.0374
_diffrn_reflns_av_sigmaI/netI     0.0789
_diffrn_reflns_theta_min     1.76
_diffrn_reflns_theta_max     27.87
_diffrn_reflns_theta_full     27.87
_diffrn_measured_fraction_theta_max     0.986
_diffrn_measured_fraction_theta_full     0.986
_diffrn_reflns_limit_h_min     -13
_diffrn_reflns_limit_h_max     13
_diffrn_reflns_limit_k_min     -13
_diffrn_reflns_limit_k_max     14
_diffrn_reflns_limit_l_min     -15
_diffrn_reflns_limit_l_max     16
_diffrn_standards_number     0
_diffrn_standards_interval_count     0
_diffrn_standards_interval_time     0
_diffrn_standards_decay_%     0
_refine_special_details
;
Refinement of <i>F</i>^2^ against ALL reflections. The weighted <i>R</i>-factor
<i>wR</i> and goodness of fit <i>S</i> are based on <i>F</i>^2^, conventional
<i>R</i>-factors <i>R</i> are based on <i>F</i>, with <i>F</i> set to zero for
negative <i>F</i>^2^. The threshold expression of <i>F</i>^2^ >
\s(<i>F</i>^2^) is used only for calculating <i>R</i>-factors(gt) <i>etc</i>.
and is not relevant to the choice of reflections for refinement.
<i>R</i>-factors based on <i>F</i>^2^ are statistically about twice as large
as those based on <i>F</i>, and <i>R</i>- factors based on ALL data will be
even larger.
;
_reflns_number_total     5531
_reflns_number_gt     2844
_reflns_threshold_expression     I>2sigma(I)
_refine_ls_structure_factor_coef     Fsqd
_refine_ls_matrix_type     full
_refine_ls_R_factor_all     0.0634
_refine_ls_R_factor_gt     0.0376
_refine_ls_wR_factor_gt     0.0831
_refine_ls_wR_factor_ref     0.0874
_refine_ls_goodness_of_fit_ref     1.009
_refine_ls_restrained_S_all     1.009
_refine_ls_number_reflns     5531
_refine_ls_number_parameters     317
_refine_ls_number_restraints     0
_refine_ls_hydrogen_treatment     constr
_refine_ls_weighting_scheme     calc
_refine_ls_weighting_details
         'calc w=1/[\s^2^(Fo^2^)+(0.0259P)^2^+0.0000P] where P=(Fo^2^+2Fc^2^)/3'
_atom_sites_solution_hydrogens     geom
_atom_sites_solution_primary     direct
_atom_sites_solution_secondary     difmap
_refine_ls_shift/su_max     0.001
_refine_ls_shift/su_mean     0.000
_refine_diff_density_max     0.575
_refine_diff_density_min     -0.238
_refine_ls_extinction_method     none
_refine_ls_extinction_coef     ?
loop_
    _atom_type_symbol
    _atom_type_description
    _atom_type_scat_dispersion_real
    _atom_type_scat_dispersion_imag
    _atom_type_scat_source
    'C' 'C' 0.0033 0.0016
                         'International Tables Vol C Tables 4.2.6.8 and 6.1.1.4'
    'H' 'H' 0.0000 0.0000
                         'International Tables Vol C Tables 4.2.6.8 and 6.1.1.4'
    'N' 'N' 0.0061 0.0033
                         'International Tables Vol C Tables 4.2.6.8 and 6.1.1.4'
    'O' 'O' 0.0106 0.0060
                         'International Tables Vol C Tables 4.2.6.8 and 6.1.1.4'
    'F' 'F' 0.0171 0.0103
                         'International Tables Vol C Tables 4.2.6.8 and 6.1.1.4'
    'P' 'P' 0.1023 0.0942
                         'International Tables Vol C Tables 4.2.6.8 and 6.1.1.4'
_computing_data_collection     'CrystalClear (Rigaku, 2005)'
_computing_cell_refinement     'CrystalClear (Rigaku, 2005)'
_computing_data_reduction     'CrystalClear (Rigaku, 2005)'
_computing_structure_solution     'SHELXS97 (Sheldrick, 2008)'
_computing_structure_refinement     'SHELXL97 (Sheldrick, 2008)'
_computing_molecular_graphics     'SHELXTL (Sheldrick, 2008)'
_computing_publication_material     'CrystalStructure (Rigaku, 2005)'
loop_
    _atom_site_type_symbol
    _atom_site_label
    _atom_site_fract_x
    _atom_site_fract_y
    _atom_site_fract_z
    _atom_site_U_iso_or_equiv
    _atom_site_adp_type
    _atom_site_calc_flag
    _atom_site_refinement_flags
    _atom_site_occupancy
    _atom_site_symmetry_multiplicity
    _atom_site_disorder_assembly
    _atom_site_disorder_group
    O O1 0.18574(14) -0.05015(11) 0.50857(9) 0.0261(3) Uani d . 1 1 . .
    N N1 0.46828(17) 0.15399(13) 0.59818(11) 0.0207(3) Uani d . 1 1 . .
    N N2 0.67464(17) 0.44123(14) 0.81155(11) 0.0222(3) Uani d . 1 1 . .
    N N3 0.76044(18) 0.65447(14) 0.89753(11) 0.0243(3) Uani d . 1 1 . .
    N N4 0.7840(2) 0.96366(16) 1.02355(13) 0.0430(5) Uani d . 1 1 . .
    C C1 0.4087(2) 0.10204(16) 0.48018(13) 0.0199(4) Uani d . 1 1 . .
    C C2 0.2576(2) -0.00743(17) 0.43121(14) 0.0230(4) Uani d . 1 1 . .
    C C3 0.1955(2) -0.06110(18) 0.31350(14) 0.0266(4) Uani d . 1 1 . .
    H H3 0.0950 -0.1341 0.2805 0.032 Uiso calc R 1 1 . .
    C C4 0.2801(2) -0.00833(18) 0.24126(14) 0.0272(4) Uani d . 1 1 . .
    H H4 0.2356 -0.0472 0.1600 0.033 Uiso calc R 1 1 . .
    C C5 0.4231(2) 0.09621(17) 0.28470(14) 0.0258(4) Uani d . 1 1 . .
    H H5 0.4769 0.1310 0.2341 0.031 Uiso calc R 1 1 . .
    C C6 0.4921(2) 0.15361(17) 0.40557(14) 0.0229(4) Uani d . 1 1 . .
    C C7 0.6411(2) 0.26183(17) 0.45754(15) 0.0266(4) Uani d . 1 1 . .
    H H7 0.7005 0.2993 0.4109 0.032 Uiso calc R 1 1 . .
    C C8 0.6998(2) 0.31251(17) 0.57488(15) 0.0275(4) Uani d . 1 1 . .
    H H8 0.8000 0.3854 0.6107 0.033 Uiso calc R 1 1 . .
    C C9 0.6087(2) 0.25439(17) 0.64230(14) 0.0233(4) Uani d . 1 1 . .
    C C10 0.0333(2) -0.15994(17) 0.46166(14) 0.0256(4) Uani d . 1 1 . .
    H H10A 0.0348 -0.2408 0.4154 0.031 Uiso calc R 1 1 . .
    H H10B -0.0352 -0.1324 0.4105 0.031 Uiso calc R 1 1 . .
    C C11 -0.0249(2) -0.19441(17) 0.55992(14) 0.0263(4) Uani d . 1 1 . .
    H H11A -0.0195 -0.1114 0.6084 0.032 Uiso calc R 1 1 . .
    H H11B 0.0421 -0.2253 0.6087 0.032 Uiso calc R 1 1 . .
    C C12 -0.1897(2) -0.30559(18) 0.51700(14) 0.0288(4) Uani d . 1 1 . .
    H H12A -0.2554 -0.2771 0.4642 0.035 Uiso calc R 1 1 . .
    H H12B -0.1937 -0.3902 0.4725 0.035 Uiso calc R 1 1 . .
    C C13 -0.2529(2) -0.33511(18) 0.61483(15) 0.0319(5) Uani d . 1 1 . .
    H H13A -0.1896 -0.3654 0.6664 0.048 Uiso calc R 1 1 . .
    H H13B -0.3588 -0.4069 0.5831 0.048 Uiso calc R 1 1 . .
    H H13C -0.2512 -0.2521 0.6583 0.048 Uiso calc R 1 1 . .
    C C14 0.6703(2) 0.30680(16) 0.77246(14) 0.0252(4) Uani d . 1 1 . .
    H H14A 0.6045 0.2414 0.8059 0.030 Uiso calc R 1 1 . .
    H H14B 0.7753 0.3138 0.8003 0.030 Uiso calc R 1 1 . .
    C C15 0.5510(2) 0.47198(18) 0.79151(14) 0.0265(4) Uani d . 1 1 . .
    H H15 0.4474 0.4105 0.7479 0.032 Uiso calc R 1 1 . .
    C C16 0.6041(2) 0.60457(18) 0.84485(14) 0.0267(4) Uani d . 1 1 . .
    H H16 0.5454 0.6547 0.8462 0.032 Uiso calc R 1 1 . .
    C C17 0.7995(2) 0.55370(17) 0.87609(13) 0.0237(4) Uani d . 1 1 . .
    H H17 0.9003 0.5608 0.9026 0.028 Uiso calc R 1 1 . .
    C C18 0.8687(2) 0.79717(18) 0.96022(16) 0.0376(5) Uani d . 1 1 . .
    H H18A 0.8857 0.8516 0.9042 0.045 Uiso calc R 1 1 . .
    H H18B 0.9686 0.8015 1.0025 0.045 Uiso calc R 1 1 . .
    C C19 0.8087(2) 0.85781(17) 1.04502(15) 0.0274(4) Uani d . 1 1 . .
    C C20 0.7801(2) 0.80741(19) 1.13636(15) 0.0317(5) Uani d . 1 1 . .
    H H20 0.7968 0.7308 1.1481 0.038 Uiso calc R 1 1 . .
    C C21 0.7279(2) 0.86810(18) 1.20933(15) 0.0320(5) Uani d . 1 1 . .
    H H21 0.7099 0.8355 1.2736 0.038 Uiso calc R 1 1 . .
    C C22 0.7014(2) 0.97635(19) 1.18994(16) 0.0366(5) Uani d . 1 1 . .
    H H22 0.6644 1.0200 1.2399 0.044 Uiso calc R 1 1 . .
    C C23 0.7295(3) 1.0200(2) 1.09668(18) 0.0528(7) Uani d . 1 1 . .
    H H23 0.7096 1.0944 1.0825 0.063 Uiso calc R 1 1 . .
    P P1 0.80855(6) 0.43611(5) 0.15376(4) 0.02658(13) Uani d . 1 1 . .
    F F1 0.93828(12) 0.57111(10) 0.14046(9) 0.0424(3) Uani d . 1 1 . .
    F F2 0.93902(13) 0.42366(12) 0.24704(9) 0.0496(3) Uani d . 1 1 . .
    F F3 0.78373(14) 0.52848(11) 0.25236(8) 0.0464(3) Uani d . 1 1 . .
    F F4 0.68142(13) 0.30267(10) 0.16650(9) 0.0427(3) Uani d . 1 1 . .
    F F5 0.68041(12) 0.45015(10) 0.05947(8) 0.0379(3) Uani d . 1 1 . .
    F F6 0.83460(13) 0.34588(10) 0.05310(9) 0.0395(3) Uani d . 1 1 . .
loop_
    _atom_site_aniso_label
    _atom_site_aniso_U_11
    _atom_site_aniso_U_22
    _atom_site_aniso_U_33
    _atom_site_aniso_U_12
    _atom_site_aniso_U_13
    _atom_site_aniso_U_23
    O1 0.0258(8) 0.0272(7) 0.0218(6) 0.0064(6) 0.0117(6) 0.0048(5)
    N1 0.0231(9) 0.0193(8) 0.0218(8) 0.0122(7) 0.0083(7) 0.0022(6)
    N2 0.0215(9) 0.0244(8) 0.0206(8) 0.0109(7) 0.0075(7) 0.0034(7)
    N3 0.0233(9) 0.0214(8) 0.0245(8) 0.0071(7) 0.0104(7) -0.0007(7)
    N4 0.0672(14) 0.0345(10) 0.0355(10) 0.0252(10) 0.0244(10) 0.0121(8)
    C1 0.0242(11) 0.0191(9) 0.0205(9) 0.0134(8) 0.0083(8) 0.0048(8)
    C2 0.0277(11) 0.0234(10) 0.0254(10) 0.0151(9) 0.0135(9) 0.0089(8)
    C3 0.0263(11) 0.0277(10) 0.0235(10) 0.0108(9) 0.0073(9) 0.0049(8)
    C4 0.0346(12) 0.0320(11) 0.0180(10) 0.0186(10) 0.0077(9) 0.0060(8)
    C5 0.0356(12) 0.0277(10) 0.0244(10) 0.0180(10) 0.0173(9) 0.0125(8)
    C6 0.0290(11) 0.0213(10) 0.0262(10) 0.0162(9) 0.0122(9) 0.0080(8)
    C7 0.0308(12) 0.0242(10) 0.0340(11) 0.0149(9) 0.0191(9) 0.0121(9)
    C8 0.0246(11) 0.0208(10) 0.0342(11) 0.0085(9) 0.0093(9) 0.0045(8)
    C9 0.0281(11) 0.0200(9) 0.0240(10) 0.0141(9) 0.0079(9) 0.0033(8)
    C10 0.0221(11) 0.0237(10) 0.0257(10) 0.0057(9) 0.0081(9) 0.0035(8)
    C11 0.0292(12) 0.0269(10) 0.0257(10) 0.0138(9) 0.0120(9) 0.0067(8)
    C12 0.0290(12) 0.0283(10) 0.0267(10) 0.0091(9) 0.0121(9) 0.0056(8)
    C13 0.0351(13) 0.0314(11) 0.0372(11) 0.0160(10) 0.0203(10) 0.0136(9)
    C14 0.0261(11) 0.0226(9) 0.0259(10) 0.0119(9) 0.0068(9) 0.0033(8)
    C15 0.0181(10) 0.0295(11) 0.0293(10) 0.0102(9) 0.0063(9) 0.0036(9)
    C16 0.0243(11) 0.0305(11) 0.0308(11) 0.0154(9) 0.0130(9) 0.0078(9)
    C17 0.0212(11) 0.0310(10) 0.0193(9) 0.0119(9) 0.0085(8) 0.0040(8)
    C18 0.0336(13) 0.0292(11) 0.0411(12) 0.0054(10) 0.0185(10) -0.0015(9)
    C19 0.0282(12) 0.0216(10) 0.0280(10) 0.0082(9) 0.0103(9) 0.0007(8)
    C20 0.0339(13) 0.0289(11) 0.0357(11) 0.0158(10) 0.0114(10) 0.0125(9)
    C21 0.0320(12) 0.0333(11) 0.0232(10) 0.0074(10) 0.0092(9) 0.0063(9)
    C22 0.0427(14) 0.0368(12) 0.0326(11) 0.0203(11) 0.0174(10) 0.0002(10)
    C23 0.090(2) 0.0404(13) 0.0560(15) 0.0466(14) 0.0362(14) 0.0196(12)
    P1 0.0242(3) 0.0309(3) 0.0284(3) 0.0139(2) 0.0126(2) 0.0076(2)
    F1 0.0294(7) 0.0331(6) 0.0621(8) 0.0080(6) 0.0193(6) 0.0145(6)
    F2 0.0400(8) 0.0768(9) 0.0428(7) 0.0351(7) 0.0096(6) 0.0261(7)
    F3 0.0481(8) 0.0562(8) 0.0369(7) 0.0280(7) 0.0181(6) -0.0014(6)
    F4 0.0401(8) 0.0363(6) 0.0662(8) 0.0170(6) 0.0334(6) 0.0272(6)
    F5 0.0286(7) 0.0558(7) 0.0359(6) 0.0209(6) 0.0123(5) 0.0211(6)
    F6 0.0346(7) 0.0393(6) 0.0431(6) 0.0149(6) 0.0204(6) -0.0012(5)
_geom_special_details
;
All e.s.d.'s (except the e.s.d. in the dihedral angle between two l.s. planes)
are estimated using the full covariance matrix. The cell e.s.d.'s are taken
into account individually in the estimation of e.s.d.'s in distances, angles
and torsion angles; correlations between e.s.d.'s in cell parameters are only
used when they are defined by crystal symmetry. An approximate (isotropic)
treatment of cell e.s.d.'s is used for estimating e.s.d.'s involving l.s.
planes.
;
loop_
    _geom_bond_atom_site_label_1
    _geom_bond_atom_site_label_2
    _geom_bond_site_symmetry_2
    _geom_bond_distance
    _geom_bond_publ_flag
    O1 C2 . 1.3621(19) ?
    O1 C10 . 1.436(2) ?
    N1 C9 . 1.320(2) ?
    N1 C1 . 1.3729(19) ?
    N2 C17 . 1.327(2) ?
    N2 C15 . 1.380(2) ?
    N2 C14 . 1.470(2) ?
    N3 C17 . 1.324(2) ?
    N3 C16 . 1.381(2) ?
    N3 C18 . 1.471(2) ?
    N4 C19 . 1.338(2) ?
    N4 C23 . 1.348(2) ?
    C1 C6 . 1.425(2) ?
    C1 C2 . 1.427(2) ?
    C2 C3 . 1.372(2) ?
    C3 C4 . 1.410(2) ?
    C3 H3 . 0.9500 ?
    C4 C5 . 1.353(2) ?
    C4 H4 . 0.9500 ?
    C5 C6 . 1.414(2) ?
    C5 H5 . 0.9500 ?
    C6 C7 . 1.411(2) ?
    C7 C8 . 1.364(2) ?
    C7 H7 . 0.9500 ?
    C8 C9 . 1.417(2) ?
    C8 H8 . 0.9500 ?
    C9 C14 . 1.510(2) ?
    C10 C11 . 1.506(2) ?
    C10 H10A . 0.9900 ?
    C10 H10B . 0.9900 ?
    C11 C12 . 1.524(2) ?
    C11 H11A . 0.9900 ?
    C11 H11B . 0.9900 ?
    C12 C13 . 1.514(2) ?
    C12 H12A . 0.9900 ?
    C12 H12B . 0.9900 ?
    C13 H13A . 0.9800 ?
    C13 H13B . 0.9800 ?
    C13 H13C . 0.9800 ?
    C14 H14A . 0.9900 ?
    C14 H14B . 0.9900 ?
    C15 C16 . 1.341(2) ?
    C15 H15 . 0.9500 ?
    C16 H16 . 0.9500 ?
    C17 H17 . 0.9500 ?
    C18 C19 . 1.515(2) ?
    C18 H18A . 0.9900 ?
    C18 H18B . 0.9900 ?
    C19 C20 . 1.377(2) ?
    C20 C21 . 1.355(2) ?
    C20 H20 . 0.9500 ?
    C21 C22 . 1.366(2) ?
    C21 H21 . 0.9500 ?
    C22 C23 . 1.366(3) ?
    C22 H22 . 0.9500 ?
    C23 H23 . 0.9500 ?
    P1 F4 . 1.5906(12) ?
    P1 F2 . 1.5911(12) ?
    P1 F5 . 1.5916(11) ?
    P1 F3 . 1.5941(11) ?
    P1 F6 . 1.6058(11) ?
    P1 F1 . 1.6165(12) ?
loop_
    _geom_angle_atom_site_label_1
    _geom_angle_atom_site_label_2
    _geom_angle_atom_site_label_3
    _geom_angle_site_symmetry_1
    _geom_angle_site_symmetry_3
    _geom_angle
    _geom_angle_publ_flag
    C2 O1 C10 . . 116.58(13) ?
    C9 N1 C1 . . 117.78(15) ?
    C17 N2 C15 . . 108.25(14) ?
    C17 N2 C14 . . 125.14(15) ?
    C15 N2 C14 . . 126.58(15) ?
    C17 N3 C16 . . 108.55(15) ?
    C17 N3 C18 . . 125.01(17) ?
    C16 N3 C18 . . 126.31(15) ?
    C19 N4 C23 . . 116.48(16) ?
    N1 C1 C6 . . 122.35(16) ?
    N1 C1 C2 . . 118.46(15) ?
    C6 C1 C2 . . 119.20(15) ?
    O1 C2 C3 . . 125.06(17) ?
    O1 C2 C1 . . 115.38(15) ?
    C3 C2 C1 . . 119.56(16) ?
    C2 C3 C4 . . 120.29(18) ?
    C2 C3 H3 . . 119.9 ?
    C4 C3 H3 . . 119.9 ?
    C5 C4 C3 . . 121.72(17) ?
    C5 C4 H4 . . 119.1 ?
    C3 C4 H4 . . 119.1 ?
    C4 C5 C6 . . 119.87(17) ?
    C4 C5 H5 . . 120.1 ?
    C6 C5 H5 . . 120.1 ?
    C7 C6 C5 . . 123.27(16) ?
    C7 C6 C1 . . 117.37(16) ?
    C5 C6 C1 . . 119.36(17) ?
    C8 C7 C6 . . 119.95(17) ?
    C8 C7 H7 . . 120.0 ?
    C6 C7 H7 . . 120.0 ?
    C7 C8 C9 . . 118.76(17) ?
    C7 C8 H8 . . 120.6 ?
    C9 C8 H8 . . 120.6 ?
    N1 C9 C8 . . 123.78(16) ?
    N1 C9 C14 . . 115.93(16) ?
    C8 C9 C14 . . 120.29(17) ?
    O1 C10 C11 . . 108.68(13) ?
    O1 C10 H10A . . 110.0 ?
    C11 C10 H10A . . 110.0 ?
    O1 C10 H10B . . 110.0 ?
    C11 C10 H10B . . 110.0 ?
    H10A C10 H10B . . 108.3 ?
    C10 C11 C12 . . 111.93(14) ?
    C10 C11 H11A . . 109.2 ?
    C12 C11 H11A . . 109.2 ?
    C10 C11 H11B . . 109.2 ?
    C12 C11 H11B . . 109.2 ?
    H11A C11 H11B . . 107.9 ?
    C13 C12 C11 . . 112.43(15) ?
    C13 C12 H12A . . 109.1 ?
    C11 C12 H12A . . 109.1 ?
    C13 C12 H12B . . 109.1 ?
    C11 C12 H12B . . 109.1 ?
    H12A C12 H12B . . 107.8 ?
    C12 C13 H13A . . 109.5 ?
    C12 C13 H13B . . 109.5 ?
    H13A C13 H13B . . 109.5 ?
    C12 C13 H13C . . 109.5 ?
    H13A C13 H13C . . 109.5 ?
    H13B C13 H13C . . 109.5 ?
    N2 C14 C9 . . 111.12(13) ?
    N2 C14 H14A . . 109.4 ?
    C9 C14 H14A . . 109.4 ?
    N2 C14 H14B . . 109.4 ?
    C9 C14 H14B . . 109.4 ?
    H14A C14 H14B . . 108.0 ?
    C16 C15 N2 . . 107.39(16) ?
    C16 C15 H15 . . 126.3 ?
    N2 C15 H15 . . 126.3 ?
    C15 C16 N3 . . 106.97(16) ?
    C15 C16 H16 . . 126.5 ?
    N3 C16 H16 . . 126.5 ?
    N3 C17 N2 . . 108.84(16) ?
    N3 C17 H17 . . 125.6 ?
    N2 C17 H17 . . 125.6 ?
    N3 C18 C19 . . 111.41(15) ?
    N3 C18 H18A . . 109.3 ?
    C19 C18 H18A . . 109.3 ?
    N3 C18 H18B . . 109.3 ?
    C19 C18 H18B . . 109.3 ?
    H18A C18 H18B . . 108.0 ?
    N4 C19 C20 . . 122.50(17) ?
    N4 C19 C18 . . 114.66(16) ?
    C20 C19 C18 . . 122.83(16) ?
    C21 C20 C19 . . 119.39(17) ?
    C21 C20 H20 . . 120.3 ?
    C19 C20 H20 . . 120.3 ?
    C20 C21 C22 . . 119.65(17) ?
    C20 C21 H21 . . 120.2 ?
    C22 C21 H21 . . 120.2 ?
    C21 C22 C23 . . 118.07(18) ?
    C21 C22 H22 . . 121.0 ?
    C23 C22 H22 . . 121.0 ?
    N4 C23 C22 . . 123.88(18) ?
    N4 C23 H23 . . 118.1 ?
    C22 C23 H23 . . 118.1 ?
    F4 P1 F2 . . 90.58(7) ?
    F4 P1 F5 . . 90.40(7) ?
    F2 P1 F5 . . 178.92(7) ?
    F4 P1 F3 . . 90.28(7) ?
    F2 P1 F3 . . 90.96(7) ?
    F5 P1 F3 . . 89.48(6) ?
    F4 P1 F6 . . 90.85(6) ?
    F2 P1 F6 . . 89.68(7) ?
    F5 P1 F6 . . 89.86(6) ?
    F3 P1 F6 . . 178.69(6) ?
    F4 P1 F1 . . 179.61(7) ?
    F2 P1 F1 . . 89.25(7) ?
    F5 P1 F1 . . 89.76(6) ?
    F3 P1 F1 . . 90.07(7) ?
    F6 P1 F1 . . 88.80(6) ?
loop_
    _geom_torsion_atom_site_label_1
    _geom_torsion_atom_site_label_2
    _geom_torsion_atom_site_label_3
    _geom_torsion_atom_site_label_4
    _geom_torsion_site_symmetry_1
    _geom_torsion_site_symmetry_2
    _geom_torsion_site_symmetry_3
    _geom_torsion_site_symmetry_4
    _geom_torsion
    _geom_torsion_publ_flag
    C9 N1 C1 C6 . . . . -0.7(2) ?
    C9 N1 C1 C2 . . . . 179.40(15) ?
    C10 O1 C2 C3 . . . . 0.0(2) ?
    C10 O1 C2 C1 . . . . 179.81(13) ?
    N1 C1 C2 O1 . . . . 0.2(2) ?
    C6 C1 C2 O1 . . . . -179.75(13) ?
    N1 C1 C2 C3 . . . . 180.00(14) ?
    C6 C1 C2 C3 . . . . 0.1(2) ?
    O1 C2 C3 C4 . . . . 179.65(15) ?
    C1 C2 C3 C4 . . . . -0.2(2) ?
    C2 C3 C4 C5 . . . . -0.5(3) ?
    C3 C4 C5 C6 . . . . 1.1(3) ?
    C4 C5 C6 C7 . . . . 179.41(16) ?
    C4 C5 C6 C1 . . . . -1.2(2) ?
    N1 C1 C6 C7 . . . . 0.1(2) ?
    C2 C1 C6 C7 . . . . -179.98(14) ?
    N1 C1 C6 C5 . . . . -179.33(14) ?
    C2 C1 C6 C5 . . . . 0.6(2) ?
    C5 C6 C7 C8 . . . . 179.60(15) ?
    C1 C6 C7 C8 . . . . 0.2(2) ?
    C6 C7 C8 C9 . . . . 0.1(2) ?
    C1 N1 C9 C8 . . . . 1.0(2) ?
    C1 N1 C9 C14 . . . . -179.09(13) ?
    C7 C8 C9 N1 . . . . -0.7(3) ?
    C7 C8 C9 C14 . . . . 179.37(15) ?
    C2 O1 C10 C11 . . . . 178.73(13) ?
    O1 C10 C11 C12 . . . . 177.10(14) ?
    C10 C11 C12 C13 . . . . -176.49(14) ?
    C17 N2 C14 C9 . . . . -122.16(17) ?
    C15 N2 C14 C9 . . . . 60.2(2) ?
    N1 C9 C14 N2 . . . . -106.79(17) ?
    C8 C9 C14 N2 . . . . 73.1(2) ?
    C17 N2 C15 C16 . . . . 0.15(19) ?
    C14 N2 C15 C16 . . . . 178.14(14) ?
    N2 C15 C16 N3 . . . . -0.05(19) ?
    C17 N3 C16 C15 . . . . -0.07(19) ?
    C18 N3 C16 C15 . . . . 175.97(15) ?
    C16 N3 C17 N2 . . . . 0.16(19) ?
    C18 N3 C17 N2 . . . . -175.93(14) ?
    C15 N2 C17 N3 . . . . -0.19(19) ?
    C14 N2 C17 N3 . . . . -178.22(13) ?
    C17 N3 C18 C19 . . . . -137.01(17) ?
    C16 N3 C18 C19 . . . . 47.6(2) ?
    C23 N4 C19 C20 . . . . 0.2(3) ?
    C23 N4 C19 C18 . . . . 179.58(19) ?
    N3 C18 C19 N4 . . . . -117.59(19) ?
    N3 C18 C19 C20 . . . . 61.8(2) ?
    N4 C19 C20 C21 . . . . -1.4(3) ?
    C18 C19 C20 C21 . . . . 179.30(18) ?
    C19 C20 C21 C22 . . . . 1.4(3) ?
    C20 C21 C22 C23 . . . . -0.3(3) ?
    C19 N4 C23 C22 . . . . 1.0(4) ?
    C21 C22 C23 N4 . . . . -0.9(4) ?
loop_
    _geom_hbond_atom_site_label_D
    _geom_hbond_atom_site_label_H
    _geom_hbond_atom_site_label_A
    _geom_hbond_site_symmetry_A
    _geom_hbond_distance_DH
    _geom_hbond_distance_HA
    _geom_hbond_distance_DA
    _geom_hbond_angle_DHA
    C4 H4 N4 2_666 0.95 2.58 3.343(2) 138
    C14 H14B F1 2_766 0.99 2.50 3.425(2) 156
    C16 H16 F4 2_666 0.95 2.46 3.361(2) 159
    C17 H17 F6 2_766 0.95 2.32 3.223(2) 158
    C23 H23 F4 1_566 0.95 2.52 3.355(2) 147
_iucr_refine_instructions_details
;
TITL shelx in P-1
CELL 0.71073   9.9750  11.0555  12.3823  99.010 103.527 112.734
ZERR    2.00   0.0034   0.0038   0.0039   0.004   0.003   0.003
LATT 1
SFAC C  H  N  O  F  P
UNIT 46 50 8 2 12 2
ACTA
CONF
HTAB
SIZE 0.24 0.20 0.18
L.S. 4
BOND $H
FMAP 2
PLAN 20
TEMP -160
WGHT    0.025900
FVAR       0.61114
MOLE 2
O1    4    0.185745   -0.050148    0.508572    11.00000    0.02580    0.02721 =
         0.02175    0.00480    0.01170    0.00643
N1    3    0.468275    0.153991    0.598177    11.00000    0.02309    0.01931 =
         0.02178    0.00222    0.00830    0.01221
N2    3    0.674638    0.441229    0.811547    11.00000    0.02154    0.02443 =
         0.02058    0.00337    0.00747    0.01090
N3    3    0.760444    0.654471    0.897528    11.00000    0.02331    0.02137 =
         0.02454   -0.00069    0.01041    0.00715
N4    3    0.784019    0.963658    1.023549    11.00000    0.06724    0.03446 =
         0.03547    0.01211    0.02444    0.02524
C1    1    0.408680    0.102036    0.480180    11.00000    0.02423    0.01907 =
         0.02047    0.00483    0.00827    0.01338
C2    1    0.257582   -0.007432    0.431207    11.00000    0.02765    0.02343 =
         0.02535    0.00894    0.01346    0.01513
C3    1    0.195481   -0.061104    0.313504    11.00000    0.02633    0.02769 =
         0.02351    0.00492    0.00728    0.01083
AFIX  43
H3    2    0.095038   -0.134125    0.280522    11.00000   -1.20000
AFIX   0
C4    1    0.280126   -0.008332    0.241262    11.00000    0.03463    0.03196 =
         0.01795    0.00602    0.00766    0.01855
AFIX  43
H4    2    0.235614   -0.047194    0.159993    11.00000   -1.20000
AFIX   0
C5    1    0.423086    0.096211    0.284697    11.00000    0.03562    0.02770 =
         0.02442    0.01247    0.01726    0.01803
AFIX  43
H5    2    0.476948    0.130974    0.234083    11.00000   -1.20000
AFIX   0
C6    1    0.492145    0.153610    0.405575    11.00000    0.02898    0.02126 =
         0.02620    0.00803    0.01224    0.01623
C7    1    0.641144    0.261825    0.457542    11.00000    0.03077    0.02424 =
         0.03400    0.01207    0.01912    0.01491
AFIX  43
H7    2    0.700525    0.299350    0.410856    11.00000   -1.20000
AFIX   0
C8    1    0.699842    0.312509    0.574882    11.00000    0.02459    0.02085 =
         0.03424    0.00451    0.00933    0.00847
AFIX  43
H8    2    0.799969    0.385407    0.610728    11.00000   -1.20000
AFIX   0
C9    1    0.608668    0.254385    0.642301    11.00000    0.02811    0.01997 =
         0.02401    0.00334    0.00793    0.01411
C10   1    0.033313   -0.159940    0.461658    11.00000    0.02210    0.02374 =
         0.02567    0.00351    0.00813    0.00572
AFIX  23
H10A  2    0.034761   -0.240763    0.415413    11.00000   -1.20000
H10B  2   -0.035239   -0.132366    0.410550    11.00000   -1.20000
AFIX   0
C11   1   -0.024883   -0.194411    0.559920    11.00000    0.02922    0.02691 =
         0.02571    0.00666    0.01197    0.01385
AFIX  23
H11A  2   -0.019550   -0.111408    0.608405    11.00000   -1.20000
H11B  2    0.042150   -0.225290    0.608664    11.00000   -1.20000
AFIX   0
C12   1   -0.189704   -0.305595    0.517000    11.00000    0.02898    0.02829 =
         0.02666    0.00559    0.01210    0.00910
AFIX  23
H12A  2   -0.255412   -0.277054    0.464235    11.00000   -1.20000
H12B  2   -0.193669   -0.390214    0.472502    11.00000   -1.20000
AFIX   0
C13   1   -0.252900   -0.335108    0.614834    11.00000    0.03508    0.03142 =
         0.03717    0.01363    0.02033    0.01596
AFIX 137
H13A  2   -0.189627   -0.365409    0.666418    11.00000   -1.50000
H13B  2   -0.358801   -0.406907    0.583128    11.00000   -1.50000
H13C  2   -0.251168   -0.252105    0.658267    11.00000   -1.50000
AFIX   0
C14   1    0.670350    0.306797    0.772465    11.00000    0.02614    0.02255 =
         0.02587    0.00325    0.00683    0.01194
AFIX  23
H14A  2    0.604468    0.241428    0.805938    11.00000   -1.20000
H14B  2    0.775252    0.313796    0.800315    11.00000   -1.20000
AFIX   0
C15   1    0.551012    0.471980    0.791507    11.00000    0.01810    0.02945 =
         0.02926    0.00357    0.00634    0.01017
AFIX  43
H15   2    0.447388    0.410537    0.747949    11.00000   -1.20000
AFIX   0
C16   1    0.604119    0.604570    0.844852    11.00000    0.02431    0.03051 =
         0.03080    0.00782    0.01303    0.01538
AFIX  43
H16   2    0.545385    0.654657    0.846162    11.00000   -1.20000
AFIX   0
C17   1    0.799482    0.553699    0.876094    11.00000    0.02119    0.03100 =
         0.01926    0.00397    0.00851    0.01192
AFIX  43
H17   2    0.900326    0.560759    0.902581    11.00000   -1.20000
AFIX   0
C18   1    0.868707    0.797175    0.960216    11.00000    0.03356    0.02923 =
         0.04109   -0.00150    0.01848    0.00539
AFIX  23
H18A  2    0.885749    0.851635    0.904163    11.00000   -1.20000
H18B  2    0.968619    0.801549    1.002452    11.00000   -1.20000
AFIX   0
C19   1    0.808651    0.857807    1.045015    11.00000    0.02817    0.02159 =
         0.02803    0.00066    0.01035    0.00816
C20   1    0.780083    0.807410    1.136357    11.00000    0.03387    0.02894 =
         0.03574    0.01253    0.01138    0.01581
AFIX  43
H20   2    0.796778    0.730805    1.148118    11.00000   -1.20000
AFIX   0
C21   1    0.727930    0.868099    1.209326    11.00000    0.03200    0.03332 =
         0.02324    0.00633    0.00923    0.00744
AFIX  43
H21   2    0.709939    0.835511    1.273620    11.00000   -1.20000
AFIX   0
C22   1    0.701378    0.976346    1.189937    11.00000    0.04269    0.03683 =
         0.03260    0.00023    0.01742    0.02031
AFIX  43
H22   2    0.664389    1.020047    1.239853    11.00000   -1.20000
AFIX   0
C23   1    0.729550    1.019962    1.096682    11.00000    0.08950    0.04041 =
         0.05602    0.01960    0.03618    0.04657
AFIX  43
H23   2    0.709580    1.094366    1.082527    11.00000   -1.20000
AFIX   0
MOLE 1
P1    6    0.808551    0.436109    0.153760    11.00000    0.02421    0.03095 =
         0.02843    0.00761    0.01260    0.01387
F1    5    0.938276    0.571111    0.140462    11.00000    0.02943    0.03308 =
         0.06208    0.01449    0.01933    0.00803
F2    5    0.939017    0.423658    0.247037    11.00000    0.04002    0.07677 =
         0.04284    0.02605    0.00956    0.03507
F3    5    0.783731    0.528477    0.252364    11.00000    0.04811    0.05618 =
         0.03685   -0.00143    0.01807    0.02795
F4    5    0.681416    0.302669    0.166503    11.00000    0.04008    0.03628 =
         0.06622    0.02722    0.03339    0.01705
F5    5    0.680411    0.450155    0.059466    11.00000    0.02859    0.05581 =
         0.03585    0.02114    0.01229    0.02090
F6    5    0.834599    0.345881    0.053099    11.00000    0.03464    0.03935 =
         0.04307   -0.00122    0.02044    0.01494
HKLF 4
REM  shelx in P-1
REM R1 =  0.0376 for   2844 Fo > 4sig(Fo)  and  0.0634 for all   5531 data
REM    317 parameters refined using      0 restraints
END
WGHT      0.0352      0.0000
REM Highest difference peak  0.575,  deepest hole -0.238,  1-sigma level  0.050
Q1    1   0.5393  0.9275  1.0580  11.00000  0.05    0.58
Q2    1   0.9469  0.5514  0.2102  11.00000  0.05    0.28
Q3    1   0.4584  0.1186  0.3460  11.00000  0.05    0.24
Q4    1   0.6429  0.2726  0.7071  11.00000  0.05    0.23
Q5    1   0.4418  0.1315  0.5375  11.00000  0.05    0.22
Q6    1   0.7956  0.7040  0.9307  11.00000  0.05    0.22
Q7    1   0.7239  0.3794  0.0504  11.00000  0.05    0.22
Q8    1   0.8796  0.2962  0.1028  11.00000  0.05    0.22
Q9    1   0.3450  0.0312  0.4530  11.00000  0.05    0.22
Q10   1   0.0102 -0.1746  0.5192  11.00000  0.05    0.22
Q11   1   0.4478  0.1306  0.4356  11.00000  0.05    0.22
Q12   1   0.2409 -0.0346  0.3665  11.00000  0.05    0.21
Q13   1   0.7207  0.4833  0.1235  11.00000  0.05    0.20
Q14   1   0.5399  0.2172  0.4313  11.00000  0.05    0.20
Q15   1   0.9406  0.5000  0.0987  11.00000  0.05    0.20
Q16   1   0.7466  0.8150  1.1887  11.00000  0.05    0.20
Q17   1   0.8662  0.5263  0.1129  11.00000  0.05    0.20
Q18   1   0.6002  0.4428  0.8093  11.00000  0.05    0.20
Q19   1   0.6758  0.3822  0.7970  11.00000  0.05    0.20
Q20   1   0.7416  0.3387  0.1447  11.00000  0.05    0.20
;
