# Supplementary material for: 3-[(8-But­oxy­quinolin-2-yl)meth­yl]-1-(pyridin-2-ylmeth­yl)-1H-imidazol-3-ium hexa­fluoridophosphate
Source: Acta Crystallogr Sect E Struct Rep Online. 2012 Apr 4;68(Pt 5):o1278. doi: 10.1107/S1600536812013414 (PMC3344431; doi:10.1107/S1600536812013414)
Supplement: Supplementary file 2 [file e-68-o1278-Isup2.hkl]

# 
# h,k,l, Fc-squared, Fo-squared, sigma(Fo-squared) and status flag 
# 
data_I
_shelx_title ' shelx in P-1' 
_shelx_refln_list_code          4 
_shelx_F_calc_maximum      160.13 
_exptl_crystal_F_000       536.00 
_reflns_d_resolution_high  0.7602 
 
loop_ 
 _symmetry_equiv_pos_as_xyz 
 'x, y, z' 
 '-x, -y, -z' 
 
_cell_length_a     9.9750 
_cell_length_b    11.0555 
_cell_length_c    12.3823 
_cell_angle_alpha  99.010 
_cell_angle_beta  103.527 
_cell_angle_gamma 112.734 
 
_shelx_F_squared_multiplier     1.000 
 
loop_ 
 _refln_index_h 
 _refln_index_k 
 _refln_index_l 
 _refln_F_squared_calc 
 _refln_F_squared_meas 
 _refln_F_squared_sigma 
 _refln_observed_status 
   1   0   0        0.02        0.80      1.34 o 
   2   0   0    15876.72    16535.97    247.26 o 
   3   0   0       88.70       87.18      4.37 o 
   4   0   0     1639.08     1651.33     54.49 o 
   5   0   0      770.96      798.94     28.29 o 
   6   0   0      252.81      241.33     18.30 o 
   7   0   0      270.44      255.49     17.90 o 
   8   0   0     1027.69     1018.67     47.41 o 
   9   0   0       21.85       15.85     14.90 o 
  10   0   0      104.36       99.91     11.38 o 
  11   0   0        0.29        1.01      3.46 o 
 -11   1   0       18.39       23.51     16.83 o 
 -10   1   0        1.75        4.15      6.95 o 
  -9   1   0        3.78        2.63      5.50 o 
  -8   1   0      469.76      439.66     23.15 o 
  -7   1   0        2.42        6.62      5.00 o 
  -6   1   0      146.64      138.07     14.07 o 
  -5   1   0     1433.05     1529.64     58.39 o 
  -4   1   0      255.24      242.05      7.91 o 
  -3   1   0      319.79      356.73     27.13 o 
  -2   1   0     1746.15     1749.27     33.67 o 
  -1   1   0      512.19      646.65     20.85 o 
   0   1   0      737.94      757.50     18.11 o 
   1   1   0      417.09      412.36      9.51 o 
   2   1   0      588.73      496.17     12.28 o 
   3   1   0        0.04       10.94      3.79 o 
   4   1   0     2792.36     3167.42     74.74 o 
   5   1   0     1514.67     1561.76     34.53 o 
   6   1   0       91.10       90.28     13.97 o 
   7   1   0     1317.15     1242.25     43.68 o 
   8   1   0      437.90      447.95     25.45 o 
   9   1   0      185.81      157.88     13.30 o 
  10   1   0        0.24        2.21      5.51 o 
  11   1   0        0.70        2.41      4.59 o 
 -12   2   0        3.71        2.55      2.89 o 
 -11   2   0       62.28       62.42     13.48 o 
 -10   2   0       57.72       51.77     12.37 o 
  -9   2   0      113.40      119.76     18.77 o 
  -8   2   0      721.50      786.38     32.86 o 
  -7   2   0      395.14      459.41     21.81 o 
  -6   2   0     1024.72     1191.90     49.49 o 
  -5   2   0       52.58       48.14      4.80 o 
  -4   2   0      804.37      894.45     40.58 o 
  -3   2   0       93.47       79.87      3.71 o 
  -2   2   0     6484.20     6908.76    154.29 o 
  -1   2   0     4276.83     4835.24     89.54 o 
   0   2   0     2543.29     2633.68     49.16 o 
   1   2   0     1411.57     1352.87     45.79 o 
   2   2   0      248.45      197.21      5.50 o 
   3   2   0      780.13      920.09     35.57 o 
   4   2   0      218.13      237.81     13.72 o 
   5   2   0      502.12      494.42     20.67 o 
   6   2   0       73.94       62.62     12.73 o 
   7   2   0      650.95      691.99     36.28 o 
   8   2   0      314.81      313.41     23.94 o 
   9   2   0       38.10       26.21     21.75 o 
  10   2   0       11.95        4.46      8.27 o 
 -12   3   0        1.04        2.55      5.26 o 
 -11   3   0        6.34        3.38      7.06 o 
 -10   3   0        1.07        2.30      4.16 o 
  -9   3   0        4.73        0.47      5.51 o 
  -8   3   0       88.31       64.73     11.87 o 
  -7   3   0      222.38      200.99     16.97 o 
  -6   3   0       22.63       28.26     14.76 o 
  -5   3   0       12.23       22.08      5.12 o 
  -4   3   0        0.10        5.17      1.99 o 
  -3   3   0     3336.67     3449.87     78.82 o 
  -2   3   0    25642.95    26428.58    289.32 o 
  -1   3   0      179.14      140.26      3.25 o 
   0   3   0       44.14       50.34      2.35 o 
   1   3   0       12.85       16.97      5.02 o 
   2   3   0      535.91      581.18     10.93 o 
   3   3   0       73.06       87.37      6.98 o 
   4   3   0      177.55      165.44     13.35 o 
   5   3   0      291.47      298.85     14.79 o 
   6   3   0        4.39        8.46      4.61 o 
   7   3   0      606.35      539.23     22.53 o 
   8   3   0        4.28        2.56      3.93 o 
   9   3   0       63.01       57.85     14.79 o 
  10   3   0        1.49        5.62      5.35 o 
 -12   4   0        1.65        5.75      6.32 o 
 -11   4   0        5.08        4.06      5.66 o 
 -10   4   0        6.96        9.84      6.72 o 
  -9   4   0        7.45        4.50      5.27 o 
  -8   4   0        1.38        5.55      5.94 o 
  -7   4   0        6.92        9.13      4.82 o 
  -6   4   0       42.22       31.34      6.61 o 
  -5   4   0        9.99       21.88     14.46 o 
  -4   4   0        0.92        1.02      1.92 o 
  -3   4   0     1053.66     1089.15     15.22 o 
  -2   4   0     3693.89     4037.69     36.19 o 
  -1   4   0      797.81      778.35      8.08 o 
   0   4   0        0.05        1.00      1.35 o 
   1   4   0      181.12      205.74      9.38 o 
   2   4   0      349.32      375.58     12.68 o 
   3   4   0      303.75      286.54     13.72 o 
   4   4   0        6.71        5.30      4.37 o 
   5   4   0       72.01       76.94      8.64 o 
   6   4   0        0.40        2.54      3.30 o 
   7   4   0        1.16        2.19      2.84 o 
   8   4   0        0.28        1.18      4.66 o 
   9   4   0       46.51       52.65     12.25 o 
 -12   5   0      100.10       96.63     15.82 o 
 -11   5   0        2.76        6.16     12.77 o 
 -10   5   0       56.13       66.41     14.19 o 
  -9   5   0       73.16       76.63     13.27 o 
  -8   5   0      286.31      289.21     17.27 o 
  -7   5   0      438.24      401.75     28.33 o 
  -6   5   0      122.33      119.09     19.76 o 
  -5   5   0       14.79       17.54     12.80 o 
  -4   5   0      722.34      687.98     15.57 o 
  -3   5   0       53.10       65.41      4.38 o 
  -2   5   0     1469.39     1546.35     53.80 o 
  -1   5   0      119.65      118.80      6.00 o 
   0   5   0       68.23       54.45      3.55 o 
   1   5   0     4528.84     4860.62     66.22 o 
   2   5   0       54.91       71.84      4.97 o 
   3   5   0      127.12      121.08      8.71 o 
   4   5   0       49.94       37.62     14.49 o 
   5   5   0        0.79        4.46      4.81 o 
   6   5   0        0.53        3.48      4.81 o 
   7   5   0        5.11        8.91      7.05 o 
   8   5   0        1.64        2.09      5.83 o 
 -12   6   0       29.23       17.30     30.20 o 
 -11   6   0        1.72        2.65      6.93 o 
 -10   6   0       35.91       38.80     33.74 o 
  -9   6   0       17.45       10.15      8.38 o 
  -8   6   0      172.66      180.67     18.05 o 
  -7   6   0      992.76     1076.51     37.27 o 
  -6   6   0        5.82        7.10      5.60 o 
  -5   6   0     1988.08     2008.96     31.94 o 
  -4   6   0     6996.81     7643.58    221.56 o 
  -3   6   0       45.60       46.12      3.78 o 
  -2   6   0     3054.10     3393.69     72.65 o 
  -1   6   0       65.10       78.03      5.19 o 
   0   6   0      142.01      144.72      6.00 o 
   1   6   0      223.18      204.98      9.22 o 
   2   6   0       14.41       15.96      6.90 o 
   3   6   0       25.63       35.20     13.89 o 
   4   6   0       34.36       33.46     13.20 o 
   5   6   0       53.27       39.16     15.52 o 
   6   6   0       39.97       27.84     19.24 o 
   7   6   0        9.05        9.42      6.72 o 
   8   6   0       83.69       94.08     11.50 o 
 -12   7   0       24.54       19.49     30.60 o 
 -11   7   0       84.42       83.32     19.46 o 
 -10   7   0       37.11       40.11     28.92 o 
  -9   7   0       29.57       23.99     25.09 o 
  -8   7   0     1320.32     1423.93     55.93 o 
  -7   7   0      982.06     1052.55     37.22 o 
  -6   7   0      963.02      952.31     70.63 o 
  -5   7   0      144.71      139.28      7.29 o 
  -4   7   0        2.92        1.42      2.46 o 
  -3   7   0      194.78      198.33      8.14 o 
  -2   7   0      132.40      128.22      8.31 o 
  -1   7   0      271.76      286.90     11.06 o 
   0   7   0     1643.17     1687.52     46.61 o 
   1   7   0       23.49       27.70     13.28 o 
   2   7   0      317.48      341.85     17.33 o 
   3   7   0      194.98      182.15     11.30 o 
   4   7   0       82.96       90.75     10.46 o 
   5   7   0      108.37       73.37     15.91 o 
   6   7   0        0.97        0.51      4.56 o 
   7   7   0        1.14        2.44      3.88 o 
 -12   8   0        3.30        7.10      6.53 o 
 -11   8   0       77.41       74.43     13.95 o 
 -10   8   0      379.66      386.24     27.20 o 
  -9   8   0      177.32      174.78     17.89 o 
  -8   8   0      975.59      996.08     60.80 o 
  -7   8   0     1214.85     1237.26     48.62 o 
  -6   8   0     1766.64     1640.64     77.11 o 
  -5   8   0      255.79      269.83     10.13 o 
  -4   8   0       60.60       51.05      7.07 o 
  -3   8   0      173.70      164.78      8.94 o 
  -2   8   0      254.08      244.77     14.75 o 
  -1   8   0      884.66     1003.72     45.50 o 
   0   8   0      864.38      912.13     23.87 o 
   1   8   0       90.84       97.27      8.29 o 
   2   8   0      135.89      127.80     10.08 o 
   3   8   0        1.39        3.69      3.90 o 
   4   8   0        1.66        3.58      4.81 o 
   5   8   0        1.10        5.03      5.10 o 
   6   8   0       37.79       54.57     16.32 o 
 -12   9   0        2.79        2.22      4.58 o 
 -11   9   0       12.28       11.14     15.50 o 
 -10   9   0        0.12        1.55      4.20 o 
  -9   9   0      101.51      106.59     18.39 o 
  -8   9   0      778.86      817.68     44.47 o 
  -7   9   0      430.27      370.37     33.07 o 
  -6   9   0       94.33       74.62     12.40 o 
  -5   9   0       18.13       19.84      5.78 o 
  -4   9   0       80.71       79.06      8.66 o 
  -3   9   0      330.10      304.76     14.49 o 
  -2   9   0      421.27      410.85     21.85 o 
  -1   9   0      149.38      135.92     12.69 o 
   0   9   0      352.70      355.01     17.68 o 
   1   9   0        2.31        0.64      2.31 o 
   2   9   0      199.48      205.13     14.61 o 
   3   9   0      237.85      186.37     12.62 o 
   4   9   0        1.82        1.17      4.34 o 
   5   9   0        0.01        4.26      9.26 o 
 -12  10   0       11.94        6.64      6.88 o 
 -11  10   0       99.23       88.92     15.48 o 
 -10  10   0        2.22        4.36      6.18 o 
  -9  10   0       68.51       64.45     47.60 o 
  -8  10   0       45.41       52.66     33.28 o 
  -6  10   0      279.25      290.70     17.00 o 
  -5  10   0       53.66       72.94     13.02 o 
  -4  10   0       16.83        9.05      4.94 o 
  -3  10   0      785.32      813.15     47.14 o 
  -2  10   0       18.23       15.39      8.28 o 
  -1  10   0       54.92       56.37      5.97 o 
   0  10   0      152.77      149.73      9.08 o 
   1  10   0        0.02        1.30      1.90 o 
   2  10   0       14.23       18.74     18.01 o 
   3  10   0       58.25       40.69     41.09 o 
   4  10   0       25.87       17.02     18.55 o 
 -11  11   0       61.01       35.61     53.12 o 
 -10  11   0        1.21        0.80      6.77 o 
  -9  11   0       83.76       88.92     15.64 o 
  -8  11   0      115.76       97.78     50.34 o 
  -7  11   0      109.84      109.47     11.06 o 
  -6  11   0      316.95      377.14     25.94 o 
  -5  11   0       71.32       69.46     11.10 o 
  -4  11   0      263.50      309.99     30.01 o 
  -3  11   0       71.41       64.52      9.93 o 
  -2  11   0       62.61       54.83      7.72 o 
  -1  11   0       57.86       57.24     43.16 o 
   0  11   0        2.72       13.47     16.81 o 
   1  11   0       93.75      104.71     20.96 o 
   2  11   0       11.82        8.76     26.72 o 
   3  11   0        0.13        2.97      7.71 o 
  -9  12   0      175.11      158.77     19.68 o 
  -8  12   0      127.76      118.00     12.43 o 
  -7  12   0        1.91        1.90      4.07 o 
  -6  12   0      131.93      171.74     13.67 o 
  -5  12   0       35.02       23.38     16.20 o 
  -4  12   0       96.37      108.57     48.46 o 
  -3  12   0       44.61       44.74     34.06 o 
  -2  12   0       19.09       18.42     36.39 o 
  -1  12   0       26.13       23.13     20.43 o 
   0  12   0        4.33        6.00     11.46 o 
   1  12   0        2.48        1.47      8.49 o 
  -9  13   0      123.03       80.13     14.26 o 
  -8  13   0       26.29       27.15     36.79 o 
  -7  13   0      102.17      108.73     70.15 o 
  -6  13   0      113.12      118.64     83.64 o 
  -5  13   0      265.82      314.73     33.15 o 
  -4  13   0        9.45       12.58     10.66 o 
  -3  13   0        2.55        5.06     10.98 o 
  -2  13   0        4.25        5.06      9.77 o 
  -1  13   0       20.87       11.27     31.11 o 
  -7  14   0       13.25       11.86     16.49 o 
  -6  14   0       48.61       44.82     69.96 o 
  -5  14   0       58.05       39.25     36.76 o 
  -4  14   0       34.96       35.26     39.28 o 
  -3  14   0        5.35        6.80      5.78 o 
   3 -14   1        0.23        3.27     12.40 o 
   4 -14   1        8.42        6.05      8.46 o 
   5 -14   1      255.23      331.36     48.78 o 
   6 -14   1        6.34        8.78     10.36 o 
   7 -14   1        0.94        3.05     11.46 o 
   8 -14   1        0.02        1.42      7.04 o 
   0 -13   1       68.37       65.03     19.79 o 
   1 -13   1       64.27       53.82     77.11 o 
   2 -13   1        0.13        0.80      6.61 o 
   3 -13   1      155.63      145.25     24.36 o 
   4 -13   1       25.85       21.85     20.75 o 
   5 -13   1       16.01       26.29     15.48 o 
   6 -13   1       24.07       28.22     30.28 o 
   7 -13   1       24.97       22.09     15.15 o 
   8 -13   1        0.71        2.14      4.79 o 
   9 -13   1       53.30       45.81     46.85 o 
  -1 -12   1      138.20      138.88     24.28 o 
   0 -12   1        0.00       -3.16     12.08 o 
   1 -12   1        3.81        4.07     15.21 o 
   2 -12   1        0.16        4.26      6.93 o 
   3 -12   1       42.04       40.67     29.64 o 
   4 -12   1       12.25       21.87     26.51 o 
   5 -12   1      187.70      247.77     29.00 o 
   6 -12   1        4.95        2.30      6.00 o 
   7 -12   1        4.35        1.60      4.00 o 
   8 -12   1      817.11      729.35     51.78 o 
   9 -12   1      122.96       85.60     15.13 o 
  -3 -11   1       27.67       21.18     20.07 o 
  -2 -11   1        0.10        3.65      5.27 o 
  -1 -11   1        0.31        0.97      3.05 o 
   0 -11   1        8.80        9.65      8.76 o 
   1 -11   1        0.49        2.30      3.88 o 
   2 -11   1      151.78      161.64     25.54 o 
   3 -11   1       19.10       22.48     12.16 o 
   4 -11   1      243.03      262.52     15.31 o 
   5 -11   1      326.51      353.68     17.31 o 
   6 -11   1       10.53       22.27     14.65 o 
   7 -11   1       54.32       56.57     24.71 o 
   8 -11   1      171.77      158.10     19.06 o 
  10 -11   1        0.09        2.12      6.88 o 
  11 -11   1        0.13        0.70      4.04 o 
  -4 -10   1       26.80       26.25     33.10 o 
  -3 -10   1       38.99       37.05     34.41 o 
  -2 -10   1       51.76       54.76     36.12 o 
  -1 -10   1        3.34        8.39      8.77 o 
   0 -10   1        1.78        1.62      1.87 o 
   1 -10   1       86.04       84.62      6.14 o 
   2 -10   1       80.48       67.80      5.68 o 
   3 -10   1      218.27      241.00     12.51 o 
   4 -10   1      115.84      126.06      7.88 o 
   5 -10   1      114.19      111.05     15.02 o 
   6 -10   1       11.58       23.94     15.23 o 
   7 -10   1      238.81      291.30     74.54 o 
   8 -10   1        0.51        2.14      7.36 o 
   9 -10   1       17.94       15.13     16.76 o 
  10 -10   1        8.23        4.95      8.67 o 
  11 -10   1        6.44        3.21      6.21 o 
  -5  -9   1        3.12        5.16      7.81 o 
  -4  -9   1       63.96       61.84     38.42 o 
  -3  -9   1       22.08       14.01     11.57 o 
  -2  -9   1       70.57       82.38     10.39 o 
  -1  -9   1        0.13        1.95      2.64 o 
   0  -9   1       40.15       34.89      5.80 o 
   1  -9   1      373.40      375.14     13.72 o 
   2  -9   1       31.50       43.15     14.35 o 
   3  -9   1       78.67       73.59      4.98 o 
   4  -9   1      152.46      135.00      6.12 o 
   5  -9   1      158.64      127.92     15.53 o 
   6  -9   1     3044.33     3364.25     95.24 o 
   7  -9   1       36.71       28.94     24.36 o 
   8  -9   1        1.12        5.41      5.33 o 
   9  -9   1       87.96      108.81     31.27 o 
  10  -9   1       28.78       17.62     14.22 o 
  11  -9   1       48.12       50.52     36.49 o 
  12  -9   1       96.55      111.17     15.42 o 
  -6  -8   1        4.10        6.18      7.83 o 
  -5  -8   1       24.93       28.13     14.29 o 
  -4  -8   1        3.02        3.95      3.80 o 
  -3  -8   1        3.48        2.38      3.18 o 
  -2  -8   1       88.09       87.60      7.69 o 
  -1  -8   1       15.29       12.67      6.80 o 
   0  -8   1      345.28      323.77     12.16 o 
   1  -8   1       85.86       93.26      6.11 o 
   2  -8   1        3.39        2.26      1.73 o 
   3  -8   1       92.71       87.04      4.07 o 
   4  -8   1       30.17       30.84      4.32 o 
   5  -8   1       91.27       78.42      6.97 o 
   6  -8   1       19.27       12.90     10.64 o 
   7  -8   1       17.83       13.98     13.25 o 
   8  -8   1       76.54       72.99     10.84 o 
   9  -8   1        6.71        7.07      5.41 o 
  10  -8   1      123.02      126.75     16.60 o 
  11  -8   1        0.30        2.86      5.97 o 
  12  -8   1        0.55       -0.48      5.60 o 
  -7  -7   1       31.75       24.16     28.61 o 
  -6  -7   1        0.34        0.89      4.78 o 
  -5  -7   1       12.16        9.92      6.56 o 
  -4  -7   1       31.45       34.68      8.34 o 
  -3  -7   1       11.91        7.72      4.41 o 
  -2  -7   1      690.70      719.88     18.14 o 
  -1  -7   1        0.48        3.72      2.06 o 
   0  -7   1       16.84       24.56      4.44 o 
   1  -7   1     1021.75     1085.19     28.23 o 
   2  -7   1       84.43       95.69      5.51 o 
   3  -7   1       47.52       41.48      2.88 o 
   4  -7   1      299.79      325.10     13.99 o 
   5  -7   1      835.56      813.76     31.33 o 
   6  -7   1      542.97      531.55     27.23 o 
   7  -7   1        0.00        5.25      7.34 o 
   8  -7   1      172.18      168.81     15.90 o 
   9  -7   1      312.30      325.20     27.04 o 
  10  -7   1       94.86      115.32     16.17 o 
  11  -7   1       41.68       49.32     15.23 o 
  12  -7   1       13.10        9.34     13.41 o 
  -8  -6   1       70.43       81.99     11.52 o 
  -7  -6   1       29.66       26.35     18.98 o 
  -6  -6   1       14.11       14.72      8.47 o 
  -5  -6   1      123.17      105.71     10.12 o 
  -4  -6   1       25.16       21.41     12.01 o 
  -3  -6   1       37.54       42.78      8.14 o 
  -2  -6   1      175.57      157.18      9.54 o 
  -1  -6   1      753.57      721.39     14.19 o 
   0  -6   1        5.15       11.59      4.48 o 
   1  -6   1      321.44      332.23      8.79 o 
   2  -6   1      983.76     1061.82     21.47 o 
   3  -6   1       24.82       15.41      5.17 o 
   4  -6   1     2731.32     2687.34     34.86 o 
   5  -6   1      140.34      126.75      9.17 o 
   6  -6   1      283.36      306.46     29.99 o 
   7  -6   1      120.55      128.11     10.59 o 
   8  -6   1       34.91       32.42      8.03 o 
   9  -6   1       47.70       60.08     30.92 o 
  10  -6   1        0.73        2.57      4.10 o 
  11  -6   1       20.21       15.94     13.72 o 
  12  -6   1       13.96       10.52     13.31 o 
  -9  -5   1        0.94        1.73      4.37 o 
  -8  -5   1        8.44       10.03      9.14 o 
  -7  -5   1       35.17       38.82     16.88 o 
  -6  -5   1        7.31        8.72      5.70 o 
  -5  -5   1       24.84       18.02     10.03 o 
  -4  -5   1       58.22       64.55     26.33 o 
  -3  -5   1      859.64      832.22     27.56 o 
  -2  -5   1      714.92      690.66     13.13 o 
  -1  -5   1        4.28        8.92      3.36 o 
   0  -5   1      214.44      187.58      8.85 o 
   1  -5   1      461.09      466.02      8.92 o 
   2  -5   1      130.34      107.79      3.70 o 
   3  -5   1      381.24      402.03      7.06 o 
   4  -5   1     1712.43     1810.62     35.51 o 
   5  -5   1      516.31      554.06     17.60 o 
   6  -5   1      154.95      138.00     10.95 o 
   7  -5   1       16.61       19.98     11.95 o 
   8  -5   1      399.33      375.78     18.04 o 
   9  -5   1       42.53       47.03     10.27 o 
  10  -5   1        1.34        4.67      5.29 o 
  11  -5   1        0.08        2.30      5.20 o 
  12  -5   1       39.23       31.70     28.55 o 
  -9  -4   1      116.30      137.48     14.66 o 
  -8  -4   1       89.28       89.36     10.62 o 
  -7  -4   1        0.17        0.05      4.32 o 
  -6  -4   1      150.06      149.86     12.77 o 
  -5  -4   1      165.44      170.43     11.80 o 
  -4  -4   1      270.81      262.21     17.60 o 
  -3  -4   1     1001.54      947.94     27.04 o 
  -2  -4   1     1424.02     1483.38     16.04 o 
  -1  -4   1     1462.92     1398.39     68.46 o 
   0  -4   1        3.65        4.28      1.60 o 
   1  -4   1      372.59      373.55      7.97 o 
   2  -4   1        5.05        6.41      2.05 o 
   3  -4   1      246.20      232.38      5.42 o 
   4  -4   1      198.27      199.30      8.26 o 
   5  -4   1     1186.35     1166.54     44.75 o 
   6  -4   1       46.48       56.31      6.85 o 
   7  -4   1      494.66      529.55     25.44 o 
   8  -4   1       62.16       68.39     11.00 o 
   9  -4   1       54.65       54.26     11.02 o 
  10  -4   1        4.06        2.28      4.95 o 
  11  -4   1       24.39       20.68     18.00 o 
  12  -4   1        0.27        2.41      4.13 o 
 -10  -3   1        1.32        2.92      4.23 o 
  -9  -3   1       19.38       18.21     10.82 o 
  -8  -3   1        7.28       12.49     11.30 o 
  -7  -3   1       48.18       31.50     15.68 o 
  -6  -3   1        2.29        4.50      3.62 o 
  -5  -3   1      286.30      261.52     17.57 o 
  -4  -3   1       49.54       36.18     15.70 o 
  -3  -3   1      504.35      455.71     10.55 o 
  -2  -3   1      501.29      543.60      9.79 o 
  -1  -3   1      886.57      841.51     25.42 o 
   0  -3   1      188.05      172.17      3.40 o 
   1  -3   1     4095.13     4435.63     27.61 o 
   2  -3   1     7218.32     8003.44     58.89 o 
   3  -3   1      299.42      304.55      5.76 o 
   4  -3   1       29.81       17.30      5.22 o 
   5  -3   1      318.71      318.41     11.69 o 
   6  -3   1       36.70       41.80      7.31 o 
   7  -3   1       40.29       46.05      8.50 o 
   8  -3   1       93.84       83.75     10.61 o 
   9  -3   1       76.23       62.15     10.25 o 
  10  -3   1       17.57       16.99     11.89 o 
  11  -3   1       50.86       28.77     24.00 o 
  12  -3   1       19.03       10.82     21.23 o 
 -10  -2   1        2.27        4.86      5.60 o 
  -9  -2   1      135.89      143.38     12.85 o 
  -8  -2   1       29.16       24.58     11.63 o 
  -7  -2   1      337.12      362.27     20.26 o 
  -6  -2   1      286.15      277.89     15.01 o 
  -5  -2   1       40.40       38.14     13.23 o 
  -4  -2   1       66.46       57.65      6.31 o 
  -3  -2   1     4093.67     4224.08    105.35 o 
  -2  -2   1      379.75      343.56      6.64 o 
  -1  -2   1     8764.29     9201.68    160.95 o 
   0  -2   1       85.47       73.78      1.84 o 
   1  -2   1     1429.80     1426.29     25.83 o 
   2  -2   1    13479.92    15147.08    229.44 o 
   3  -2   1      182.30      186.30      5.21 o 
   4  -2   1       61.90       46.58      4.20 o 
   5  -2   1     1329.94     1373.33     45.15 o 
   6  -2   1     1164.52     1226.55     39.55 o 
   7  -2   1      347.85      369.25     18.28 o 
   8  -2   1        6.30        5.49      5.79 o 
   9  -2   1       26.99       29.08     15.98 o 
  10  -2   1        2.16        3.88      5.49 o 
  11  -2   1       12.09        4.47      5.89 o 
 -11  -1   1        2.28        3.74      4.39 o 
 -10  -1   1       52.04       46.77     13.30 o 
  -9  -1   1       78.48       59.16     28.10 o 
  -8  -1   1      200.87      189.62     16.70 o 
  -7  -1   1      658.86      635.26     23.48 o 
  -6  -1   1        9.94        6.82      4.55 o 
  -5  -1   1       14.18       12.22      6.57 o 
  -4  -1   1      185.78      181.74     11.02 o 
  -3  -1   1       50.13       35.17      3.54 o 
  -2  -1   1     1029.49     1129.77     30.34 o 
  -1  -1   1      178.29      211.04      3.27 o 
   0  -1   1     5317.76     5637.99     89.81 o 
   1  -1   1       12.76        6.62      1.06 o 
   2  -1   1     3034.65     3383.66     59.29 o 
   3  -1   1       65.13       67.94      3.70 o 
   4  -1   1      194.29      151.49      8.59 o 
   5  -1   1      184.39      187.12      8.67 o 
   6  -1   1      487.16      471.19     32.91 o 
   7  -1   1      225.48      196.63     14.44 o 
   8  -1   1      119.53      107.24     18.22 o 
   9  -1   1      132.11      128.71     15.97 o 
  10  -1   1       13.88        9.38      7.38 o 
  11  -1   1        2.81        3.13      5.43 o 
 -11   0   1       19.43       20.33     14.72 o 
 -10   0   1       81.65       81.41     13.42 o 
  -9   0   1      263.44      258.81     18.01 o 
  -8   0   1       81.27       95.23     15.32 o 
  -7   0   1      556.82      543.26     22.73 o 
  -6   0   1       55.80       53.85     10.26 o 
  -5   0   1      133.49      137.23     13.72 o 
  -4   0   1     1064.21     1128.63     31.97 o 
  -3   0   1       11.92        8.15      3.32 o 
  -2   0   1    15874.84    17006.14     96.24 o 
  -1   0   1      201.85      150.55      3.10 o 
   0   0   1      555.83      584.89     12.77 o 
   1   0   1     1992.23     2036.44     44.77 o 
   2   0   1      206.01      148.92      4.60 o 
   3   0   1      923.08      824.23     19.44 o 
   4   0   1        1.28        2.43      1.92 o 
   5   0   1       10.32       14.79      7.76 o 
   6   0   1      309.91      257.98     22.09 o 
   7   0   1      120.97      127.33     17.05 o 
   8   0   1      317.19      332.96     21.53 o 
   9   0   1        0.02        2.12      6.10 o 
  10   0   1       37.51       28.01     27.12 o 
  11   0   1        2.16        3.03      6.58 o 
 -12   1   1       14.73       10.34     14.28 o 
 -11   1   1       13.85        9.85      4.60 o 
 -10   1   1       36.56       33.12     20.64 o 
  -9   1   1        4.94        4.28      3.84 o 
  -8   1   1      263.19      252.77     16.59 o 
  -7   1   1        0.67        3.35      4.85 o 
  -6   1   1      353.95      352.58     16.48 o 
  -5   1   1        0.09        0.49      4.79 o 
  -4   1   1      136.60      135.21      6.07 o 
  -3   1   1      880.69      787.09     13.94 o 
  -2   1   1     1588.72     1766.93    109.13 o 
  -1   1   1      512.70      443.46     12.26 o 
   0   1   1     7682.89     8044.42     59.70 o 
   1   1   1     1028.64     1085.54     25.86 o 
   2   1   1     4359.17     4524.61    155.81 o 
   3   1   1        2.87        7.26      2.53 o 
   4   1   1        0.39        0.21      2.90 o 
   5   1   1      505.56      528.01     22.79 o 
   6   1   1     1534.90     1676.40     42.29 o 
   7   1   1       55.02       39.57     20.27 o 
   8   1   1       77.12       82.03     15.10 o 
   9   1   1       84.25       61.04     38.08 o 
  10   1   1        0.77        1.92      5.19 o 
 -12   2   1        5.98        4.37      3.88 o 
 -11   2   1       16.80       14.41     10.23 o 
 -10   2   1      125.98      145.70     19.07 o 
  -9   2   1      114.24      107.45     21.13 o 
  -8   2   1      227.65      215.29     15.40 o 
  -7   2   1       18.70       29.63     13.98 o 
  -6   2   1       27.18       46.12     20.66 o 
  -5   2   1      761.75      734.99     41.75 o 
  -4   2   1        0.26        2.55      1.75 o 
  -3   2   1      412.73      402.77      8.66 o 
  -2   2   1      574.99      535.31      9.80 o 
  -1   2   1     1721.17     1709.32     12.44 o 
   0   2   1    10725.28    11286.02     40.48 o 
   1   2   1      331.72      355.25      6.38 o 
   2   2   1     2236.28     2196.12     27.40 o 
   3   2   1     1156.27     1248.58     27.31 o 
   4   2   1     1000.05      992.64     24.89 o 
   5   2   1      991.26     1038.27     60.46 o 
   6   2   1      140.14      136.50     16.80 o 
   7   2   1      475.87      439.17     24.26 o 
   8   2   1       51.28       46.57     22.56 o 
   9   2   1        6.37        6.06      6.28 o 
  10   2   1       37.24       29.38     23.67 o 
 -12   3   1        9.01        9.89      7.30 o 
 -11   3   1       28.07       23.19     16.62 o 
 -10   3   1      450.67      428.55     31.36 o 
  -9   3   1       14.82       14.29      7.86 o 
  -8   3   1       88.42       62.96     10.91 o 
  -7   3   1        1.48        4.01      3.79 o 
  -6   3   1     1190.89     1306.26     49.61 o 
  -5   3   1       63.28       67.67      8.21 o 
  -4   3   1       94.27       85.77      5.20 o 
  -3   3   1     1022.27     1100.32     29.42 o 
  -2   3   1     7940.86     8586.82     58.31 o 
  -1   3   1      593.44      644.33     19.31 o 
   0   3   1      179.63      136.25      4.24 o 
   1   3   1      726.95      738.55     12.01 o 
   2   3   1       15.57       15.59      5.83 o 
   3   3   1     1974.21     2142.53    155.20 o 
   4   3   1      480.60      535.97     24.51 o 
   5   3   1     1350.60     1410.19     56.88 o 
   6   3   1      125.79      145.20     17.92 o 
   7   3   1       72.80       78.89     42.18 o 
   8   3   1      103.13      115.86     12.08 o 
   9   3   1        5.78       10.04      8.70 o 
 -12   4   1        0.48        0.31      5.37 o 
 -11   4   1       12.87       19.04     25.11 o 
 -10   4   1       35.03       27.80     17.17 o 
  -9   4   1       22.05       22.91     12.64 o 
  -8   4   1      254.59      246.29     15.53 o 
  -7   4   1      277.43      285.73     30.76 o 
  -6   4   1        3.52        1.20      5.01 o 
  -5   4   1       21.51       18.88     14.35 o 
  -4   4   1       98.85       96.88      6.54 o 
  -3   4   1      305.89      293.66      7.91 o 
  -2   4   1        1.01        4.43      1.63 o 
  -1   4   1       40.42       36.96      2.29 o 
   0   4   1       23.18       23.21      2.83 o 
   1   4   1        0.08        0.32      2.59 o 
   2   4   1      366.00      452.37     15.48 o 
   3   4   1       10.80        8.82      4.94 o 
   4   4   1        9.81       15.46      7.01 o 
   5   4   1        2.56        0.56      4.75 o 
   6   4   1      218.49      192.00     14.00 o 
   7   4   1      105.92       89.68     11.98 o 
   8   4   1        5.72        6.30      6.42 o 
   9   4   1        0.24        2.24      6.18 o 
 -12   5   1        0.85        1.77      7.15 o 
 -11   5   1       38.04       41.79     23.53 o 
 -10   5   1       37.86       33.15     29.29 o 
  -9   5   1      184.74      185.22     20.16 o 
  -8   5   1       85.54       76.23     12.77 o 
  -7   5   1      101.44       87.07     11.03 o 
  -6   5   1      238.20      198.40     18.07 o 
  -5   5   1       43.52       35.44      4.60 o 
  -4   5   1      602.38      664.13     52.21 o 
  -3   5   1       87.10       78.57      5.67 o 
  -2   5   1       69.33       63.90      4.32 o 
  -1   5   1       78.09       81.68      4.98 o 
   0   5   1     1092.12     1136.30     52.61 o 
   1   5   1      114.30      123.83      6.18 o 
   2   5   1       88.17      101.77      9.40 o 
   3   5   1       11.81       14.43      6.69 o 
   4   5   1        3.39        6.26      5.84 o 
   5   5   1       51.11       44.12     20.93 o 
   6   5   1       28.38       33.33     17.65 o 
   7   5   1       34.87       29.59     24.56 o 
   8   5   1        4.52        2.15      3.29 o 
 -12   6   1        5.32        5.45      5.02 o 
 -11   6   1        4.82        2.52      5.76 o 
 -10   6   1       38.03       35.42     39.60 o 
  -9   6   1       51.96       43.13     30.39 o 
  -8   6   1      272.17      278.21     20.94 o 
  -7   6   1      281.64      308.14     20.16 o 
  -6   6   1      182.28      152.64     10.62 o 
  -5   6   1      824.04      863.30     17.28 o 
  -4   6   1      448.80      477.27     16.24 o 
  -3   6   1      371.14      414.81     19.28 o 
  -2   6   1       40.63       40.34      3.51 o 
  -1   6   1      607.49      642.32     20.88 o 
   0   6   1       33.65       32.14      5.99 o 
   1   6   1      592.79      558.38     17.10 o 
   2   6   1      702.39      696.38     36.85 o 
   3   6   1        6.46       11.87      5.98 o 
   4   6   1       53.25       32.50     17.65 o 
   5   6   1       53.02       27.83     18.06 o 
   6   6   1        0.02        1.15      3.14 o 
   7   6   1       32.10       21.20     22.46 o 
 -12   7   1       48.68       29.96     32.02 o 
 -11   7   1        0.37        1.45      9.08 o 
 -10   7   1      477.63      480.49     46.99 o 
  -9   7   1      139.65      153.55     18.05 o 
  -8   7   1      637.72      616.98     32.13 o 
  -7   7   1      617.23      580.59     60.42 o 
  -6   7   1       50.42       49.00      5.05 o 
  -5   7   1       46.44       49.46      3.84 o 
  -4   7   1       54.15       59.02      8.26 o 
  -3   7   1        0.75        1.20      2.05 o 
  -2   7   1       54.02       65.35      6.15 o 
  -1   7   1      257.67      240.07     15.02 o 
   0   7   1      164.33      143.66      8.64 o 
   1   7   1      141.07      147.13      9.00 o 
   2   7   1       26.25       35.42     19.02 o 
   3   7   1      103.71       85.66      8.66 o 
   4   7   1       15.76        5.17      5.81 o 
   5   7   1       31.42       27.65     22.07 o 
   6   7   1       13.56       16.78     14.84 o 
 -12   8   1        3.06        2.39      4.55 o 
 -11   8   1       23.18       17.00     19.30 o 
 -10   8   1       45.64       40.86     35.93 o 
  -9   8   1      440.37      438.61     27.02 o 
  -8   8   1      266.51      241.96     28.46 o 
  -7   8   1      595.74      601.59     31.94 o 
  -6   8   1      458.57      426.59     23.24 o 
  -5   8   1        0.86        1.18      2.46 o 
  -4   8   1        0.92        4.53      3.76 o 
  -3   8   1       94.00       94.67      4.35 o 
  -2   8   1       34.61       32.29      4.99 o 
  -1   8   1      531.62      559.27     16.49 o 
   0   8   1       24.70       31.34     14.50 o 
   1   8   1       67.86       73.56      7.84 o 
   2   8   1       30.17       30.10     14.43 o 
   3   8   1       45.24       27.50     16.46 o 
   4   8   1      123.61      128.63     11.05 o 
   5   8   1        3.45        1.88      5.06 o 
   6   8   1       79.78       87.82     14.67 o 
 -12   9   1        9.36        7.79     11.33 o 
 -11   9   1       19.85       13.09     15.37 o 
 -10   9   1      258.19      255.64     22.76 o 
  -9   9   1        0.54       -0.75      9.67 o 
  -8   9   1      468.72      452.56     29.77 o 
  -7   9   1      103.64      114.00     15.23 o 
  -6   9   1      405.42      365.52     51.62 o 
  -5   9   1      132.43      150.53     13.64 o 
  -4   9   1        5.94        3.34      4.36 o 
  -3   9   1      404.93      365.08     16.42 o 
  -2   9   1      287.14      289.91     12.68 o 
  -1   9   1       97.05       77.53      7.22 o 
   0   9   1      851.46      876.21     28.14 o 
   1   9   1       20.29        9.77      5.39 o 
   2   9   1       29.33       22.69     12.08 o 
   3   9   1        7.41        3.87      4.84 o 
   4   9   1        2.07        1.85      3.72 o 
   5   9   1       10.59       11.04     11.30 o 
 -12  10   1        0.15        4.69      6.48 o 
 -11  10   1       19.02       22.81     27.18 o 
 -10  10   1       50.06       28.22     25.49 o 
  -9  10   1       57.31       43.11     40.75 o 
  -8  10   1      427.26      416.90     38.66 o 
  -7  10   1       65.10       60.08     45.36 o 
  -6  10   1       33.80       40.36     11.90 o 
  -5  10   1      307.04      316.48     18.57 o 
  -4  10   1       54.93       43.50      8.90 o 
  -3  10   1      427.82      437.50     21.71 o 
  -2  10   1      282.87      277.23     17.94 o 
  -1  10   1       50.87       44.16     21.73 o 
   0  10   1       83.36       85.59      9.18 o 
   1  10   1       51.90       58.59      8.29 o 
   2  10   1       90.51       73.10     16.33 o 
   3  10   1       49.28       46.42     39.82 o 
 -11  11   1       13.78       12.29     18.07 o 
 -10  11   1        0.58        0.43      4.66 o 
  -9  11   1       16.07       12.32     14.94 o 
  -7  11   1       20.73       24.32     11.74 o 
  -6  11   1       13.41        6.16      5.62 o 
  -5  11   1        1.22        1.52      3.27 o 
  -4  11   1       56.76       49.23      8.88 o 
  -3  11   1      344.46      352.78     24.82 o 
  -2  11   1      205.48      201.00     15.35 o 
  -1  11   1       28.04       32.08      7.79 o 
   0  11   1       47.56       59.33     72.80 o 
   1  11   1        0.01        5.94     11.75 o 
   2  11   1      117.85      128.86     24.36 o 
 -11  12   1       30.68       18.23     25.65 o 
 -10  12   1        0.75        3.53      7.58 o 
  -9  12   1       16.78       16.25     10.28 o 
  -8  12   1       20.47       10.44     10.06 o 
  -7  12   1       78.66       83.22     14.22 o 
  -6  12   1       19.87       20.80     13.50 o 
  -5  12   1        1.46        1.36      4.44 o 
  -4  12   1        3.63        2.85      3.85 o 
  -3  12   1        1.46        2.20      8.17 o 
  -1  12   1       12.07        7.52     12.34 o 
   0  12   1      203.21      238.42     32.80 o 
   1  12   1        3.99        2.28     10.68 o 
  -9  13   1        3.27        2.59      4.31 o 
  -8  13   1       14.32       17.91     17.04 o 
  -7  13   1       53.71       60.24     42.84 o 
  -6  13   1       55.12       74.75     53.60 o 
  -5  13   1        4.48        4.39      6.75 o 
  -4  13   1        4.09        4.79     12.64 o 
  -3  13   1       15.03       16.28     30.12 o 
  -2  13   1        3.72        0.83     11.81 o 
  -1  13   1       14.00        8.35     19.20 o 
  -7  14   1        0.05        3.56      5.38 o 
  -6  14   1        2.10        5.57     13.01 o 
  -5  14   1        0.98        4.79      9.99 o 
  -4  14   1       18.11       17.19     16.57 o 
   2 -14   2        2.64        6.35     21.15 o 
   3 -14   2       17.59       12.24     33.47 o 
   4 -14   2        0.06        3.80      7.42 o 
   5 -14   2       53.36       21.87     35.56 o 
   6 -14   2       45.03       62.57     65.76 o 
   7 -14   2       65.59       65.92     16.06 o 
   8 -14   2       28.03       15.96     36.31 o 
   0 -13   2       23.22       31.83     40.83 o 
   1 -13   2       25.72       37.35     41.10 o 
   2 -13   2        2.44        3.24      6.35 o 
   3 -13   2        8.56       11.75     19.52 o 
   4 -13   2       97.40      107.10     70.07 o 
   5 -13   2       76.84       93.12     64.07 o 
   6 -13   2      182.45      238.05     29.40 o 
   7 -13   2       18.24       15.26     23.24 o 
   8 -13   2       62.67       50.68     47.18 o 
   9 -13   2       35.78       23.11     17.06 o 
  -2 -12   2       41.17       31.89     47.90 o 
  -1 -12   2        3.74        4.34     10.17 o 
   0 -12   2        0.11        2.70      6.85 o 
   1 -12   2        0.09        2.76      9.00 o 
   2 -12   2        5.46        6.00      4.61 o 
   3 -12   2       40.68       49.26     38.15 o 
   4 -12   2       20.99       17.99     17.91 o 
   5 -12   2       51.16       57.40     63.91 o 
   6 -12   2      126.86      136.66     24.28 o 
   7 -12   2      128.83      103.33     14.36 o 
   8 -12   2      211.63      210.63     21.45 o 
   9 -12   2        8.54        7.93      6.96 o 
  10 -12   2        7.92        7.23      7.68 o 
  -3 -11   2       36.82       42.53     14.72 o 
  -2 -11   2       29.01       25.40     24.06 o 
  -1 -11   2        3.06        2.65      4.38 o 
   0 -11   2       72.87       82.75     10.61 o 
   1 -11   2       19.50       16.74     13.50 o 
   2 -11   2       39.51       46.68      8.42 o 
   3 -11   2     1144.43      795.59    326.10 o 
   4 -11   2       54.06       60.67      6.20 o 
   5 -11   2      704.04      764.63     25.78 o 
   6 -11   2       26.08       42.09     19.04 o 
   7 -11   2       20.05       43.13     22.84 o 
   8 -11   2      433.19      430.15     31.03 o 
   9 -11   2        0.89        1.63      3.86 o 
  10 -11   2       25.81       20.27     32.40 o 
  11 -11   2      107.04       92.42     13.92 o 
  -4 -10   2        5.50        4.27      4.78 o 
  -3 -10   2        3.01        5.79      7.91 o 
  -2 -10   2        0.01        1.40      3.95 o 
  -1 -10   2       14.72        9.00      5.04 o 
   0 -10   2       15.93       12.66      8.45 o 
   1 -10   2       91.30       91.74     11.30 o 
   2 -10   2       63.00       56.12      4.95 o 
   3 -10   2      198.09      217.44      9.21 o 
   4 -10   2       58.72       63.58      6.48 o 
   5 -10   2      208.35      224.47     12.24 o 
   6 -10   2        8.65       10.63      6.29 o 
   7 -10   2       29.74       29.32     24.15 o 
   9 -10   2       11.04        7.28      9.26 o 
  10 -10   2      205.12      196.47     19.73 o 
  11 -10   2        2.98        2.22      8.11 o 
  -5  -9   2       14.53       13.94     15.11 o 
  -4  -9   2       29.99       31.64     26.24 o 
  -3  -9   2        0.19        1.86      7.06 o 
  -2  -9   2       70.07       63.89     29.95 o 
  -1  -9   2       19.71       10.67      7.48 o 
   0  -9   2       35.72       37.58      6.16 o 
   1  -9   2        0.37        1.32      1.40 o 
   2  -9   2        7.04        4.02      1.96 o 
   3  -9   2       66.13       64.00      3.77 o 
   4  -9   2      236.50      212.71     15.82 o 
   5  -9   2      179.10      169.59     16.47 o 
   6  -9   2      586.91      644.48     34.11 o 
   7  -9   2        0.02       -1.18      6.59 o 
   8  -9   2      247.42      207.10     21.45 o 
   9  -9   2        2.00        5.09      7.04 o 
  10  -9   2      248.03      233.02     22.25 o 
  11  -9   2       54.46       32.91     29.13 o 
  -6  -8   2       13.14        7.37      6.93 o 
  -5  -8   2       48.73       48.47     33.62 o 
  -4  -8   2        0.00        2.31      2.83 o 
  -3  -8   2       99.48       91.43      8.44 o 
  -2  -8   2       50.13       51.08      6.95 o 
  -1  -8   2        5.02        2.44      2.54 o 
   0  -8   2        5.53        7.74      5.29 o 
   1  -8   2      249.17      230.25     13.84 o 
   2  -8   2       58.16       57.91      3.77 o 
   3  -8   2       13.30        9.81      3.80 o 
   4  -8   2       97.07       92.60      5.18 o 
   5  -8   2        4.06        2.94      1.84 o 
   6  -8   2      195.49      190.15     17.27 o 
   7  -8   2      218.74      223.24     23.48 o 
   8  -8   2       55.69       39.73     32.64 o 
   9  -8   2       43.12       33.55     33.39 o 
  10  -8   2       38.90       15.40     24.04 o 
  11  -8   2       22.54       13.60     22.57 o 
  -7  -7   2       25.81       23.65     26.53 o 
  -6  -7   2        0.90        1.89      3.25 o 
  -5  -7   2        2.60        3.16      4.32 o 
  -4  -7   2        3.94        4.70      3.93 o 
  -3  -7   2        5.22       10.68      5.36 o 
  -2  -7   2       11.03       16.70      7.22 o 
  -1  -7   2      608.30      602.65     13.69 o 
   0  -7   2       28.79       31.87      3.58 o 
   1  -7   2      146.98      130.90      6.58 o 
   2  -7   2       50.95       47.30      3.12 o 
   3  -7   2      109.95      130.19      6.71 o 
   4  -7   2      177.30      159.29      8.27 o 
   5  -7   2       48.66       43.45      8.84 o 
   6  -7   2       74.19       71.01     10.33 o 
   7  -7   2       33.14       32.61     27.31 o 
   8  -7   2       51.96       57.57      9.73 o 
   9  -7   2       34.38       28.57     17.15 o 
  10  -7   2        3.54        3.53      3.12 o 
  11  -7   2        6.22        7.78      5.96 o 
  -8  -6   2        6.08        2.91      5.87 o 
  -7  -6   2       96.29      101.83     10.99 o 
  -6  -6   2        2.27        3.21      5.25 o 
  -5  -6   2        2.67        2.82      5.44 o 
  -4  -6   2      331.71      317.12     17.49 o 
  -3  -6   2        8.81       18.85      7.13 o 
  -2  -6   2      525.97      529.68     16.53 o 
  -1  -6   2      215.07      213.95      9.08 o 
   0  -6   2      136.09      133.95      5.32 o 
   1  -6   2      253.31      263.47      7.40 o 
   2  -6   2      333.32      324.47      7.77 o 
   3  -6   2     1976.94     1984.13     27.59 o 
   4  -6   2      645.33      666.33     12.58 o 
   5  -6   2      111.86       98.73      8.70 o 
   6  -6   2      508.09      495.68     18.49 o 
   7  -6   2      318.34      342.91     15.89 o 
   8  -6   2      146.88      137.50     10.69 o 
   9  -6   2        2.11        6.97      5.19 o 
  10  -6   2        0.11        2.69      4.06 o 
  11  -6   2        0.53        1.27      4.58 o 
  12  -6   2       17.64        8.86     17.03 o 
  -9  -5   2        0.79        1.36      5.52 o 
  -8  -5   2        0.01        3.74      6.10 o 
  -7  -5   2       34.28       32.85     19.45 o 
  -6  -5   2        1.32        0.95      4.99 o 
  -5  -5   2        5.08        4.22      4.09 o 
  -4  -5   2       70.21       69.60      9.88 o 
  -3  -5   2      169.46      158.39      8.18 o 
  -2  -5   2     1823.32     1756.85     46.66 o 
  -1  -5   2        3.10        3.96      1.86 o 
   0  -5   2      126.32      106.43      5.54 o 
   1  -5   2        5.26        6.34      2.03 o 
   2  -5   2       15.76       12.85      4.73 o 
   3  -5   2      337.98      353.03      6.86 o 
   4  -5   2      139.80      141.31      6.70 o 
   5  -5   2     1644.60     1650.85    106.57 o 
   6  -5   2      556.28      528.13     18.98 o 
   7  -5   2        2.62        3.56      5.27 o 
   8  -5   2       35.51       41.57      7.67 o 
   9  -5   2      169.36      133.51     14.20 o 
  10  -5   2       38.61       32.68     20.54 o 
  11  -5   2        0.02        0.80      4.74 o 
  12  -5   2       30.99       21.04     29.72 o 
  -9  -4   2        0.98        1.74      2.95 o 
  -8  -4   2       84.12       96.93     11.25 o 
  -7  -4   2       90.58      104.13     11.58 o 
  -6  -4   2      102.75      110.98     10.57 o 
  -5  -4   2      600.60      628.67     22.06 o 
  -4  -4   2       94.64       99.56      8.89 o 
  -3  -4   2     2346.01     2467.15     35.73 o 
  -2  -4   2     1830.70     1872.88     36.26 o 
  -1  -4   2        8.68        6.66      1.99 o 
   0  -4   2       32.20       29.86      1.83 o 
   1  -4   2      450.44      492.42      7.61 o 
   2  -4   2      886.25      925.25     11.84 o 
   3  -4   2       11.63       21.40      3.08 o 
   4  -4   2      187.09      174.46      7.49 o 
   5  -4   2      354.75      334.52     12.61 o 
   6  -4   2       88.37       81.38      7.10 o 
   7  -4   2      319.02      331.38     15.87 o 
   8  -4   2        4.38        4.52      4.17 o 
   9  -4   2        0.03        1.11      5.02 o 
  10  -4   2        4.75        1.36      4.84 o 
  11  -4   2        2.40        2.41      5.43 o 
  12  -4   2       13.65        7.26     26.67 o 
 -10  -3   2       64.99       75.16     12.89 o 
  -9  -3   2        3.17        2.53      5.60 o 
  -8  -3   2        2.26        4.93      6.62 o 
  -7  -3   2      181.83      199.95     13.58 o 
  -6  -3   2      164.38      152.36     13.67 o 
  -5  -3   2     1349.40     1264.99     31.16 o 
  -4  -3   2       81.96       81.45      7.98 o 
  -3  -3   2     3542.69     3577.21     39.59 o 
  -2  -3   2     2916.52     2967.89     61.19 o 
  -1  -3   2        3.32        3.61      1.20 o 
   0  -3   2      945.83      865.96     26.69 o 
   1  -3   2      900.74      957.13     19.54 o 
   2  -3   2     5551.84     6014.11     62.17 o 
   3  -3   2     4673.83     4590.75    103.59 o 
   4  -3   2      525.40      522.66     10.59 o 
   5  -3   2     2427.52     2352.94     35.73 o 
   6  -3   2       81.57       94.05      7.27 o 
   7  -3   2      132.15      117.06     10.63 o 
   8  -3   2      146.58      118.72     10.72 o 
   9  -3   2        3.85        5.09      4.23 o 
  10  -3   2       10.75        9.98      8.03 o 
  11  -3   2      101.68       96.18     14.60 o 
 -10  -2   2       32.03       30.37     24.30 o 
  -9  -2   2       10.37        9.22      9.11 o 
  -8  -2   2       90.04       97.37     16.48 o 
  -7  -2   2       15.80       12.52      7.99 o 
  -6  -2   2       97.96       98.58     27.95 o 
  -5  -2   2      336.04      378.93     15.86 o 
  -4  -2   2       44.10       43.07      5.08 o 
  -3  -2   2      522.80      443.62     13.82 o 
  -2  -2   2       50.47       52.55      2.68 o 
  -1  -2   2      163.60      129.54      4.56 o 
   0  -2   2    11962.39    13063.97    172.15 o 
   1  -2   2        2.32        7.48      1.50 o 
   2  -2   2     2332.45     2312.13     63.20 o 
   3  -2   2      495.87      498.93      8.73 o 
   4  -2   2      704.53      781.92     27.01 o 
   5  -2   2     1201.93     1124.14     42.63 o 
   6  -2   2      131.95      128.96      9.78 o 
   7  -2   2        0.23        3.08      4.18 o 
   8  -2   2       84.90       85.33     12.58 o 
   9  -2   2       10.04       12.59     11.32 o 
  10  -2   2      248.44      248.24     27.84 o 
  11  -2   2        1.42        2.44      7.76 o 
 -11  -1   2       10.87        9.56     12.44 o 
 -10  -1   2       28.54       25.36     15.55 o 
  -9  -1   2        0.48        3.56      3.54 o 
  -8  -1   2       56.86       51.97     19.58 o 
  -7  -1   2        2.21        4.58      3.61 o 
  -6  -1   2       37.26       42.81     14.62 o 
  -5  -1   2      159.61      134.37     10.17 o 
  -4  -1   2       12.72       21.68      7.92 o 
  -3  -1   2      310.15      301.12      7.19 o 
  -2  -1   2      227.19      219.61      4.82 o 
  -1  -1   2      403.46      333.61     23.63 o 
   0  -1   2     7653.28     8185.51    271.67 o 
   1  -1   2     1905.35     1826.22     15.30 o 
   2  -1   2      197.86      175.96      3.66 o 
   3  -1   2     1164.05     1104.88     42.96 o 
   4  -1   2      115.82      146.93      9.00 o 
   5  -1   2     1300.33     1412.39     35.52 o 
   6  -1   2       20.82       16.74      8.19 o 
   7  -1   2      418.87      434.73     20.79 o 
   8  -1   2      242.05      239.95     18.09 o 
   9  -1   2        7.82       10.11      8.55 o 
  10  -1   2      113.90      127.43     19.10 o 
  11  -1   2        0.59       -0.21      9.99 o 
 -11   0   2        9.51       11.56      8.57 o 
 -10   0   2       17.14       17.66     10.41 o 
  -9   0   2      110.38      121.58     18.73 o 
  -8   0   2        0.28        3.49      5.06 o 
  -7   0   2      213.25      206.44     13.18 o 
  -6   0   2       23.19       35.22     13.85 o 
  -5   0   2      186.33      179.95     11.77 o 
  -4   0   2      387.40      388.67      9.20 o 
  -3   0   2       13.52        5.60      2.16 o 
  -2   0   2      615.07      590.85     19.18 o 
  -1   0   2     3805.74     4202.33     45.39 o 
   0   0   2       73.00       69.19      2.00 o 
   1   0   2    13938.04    15255.81    776.71 o 
   2   0   2      334.91      368.51      8.98 o 
   3   0   2     2432.66     2283.28     33.11 o 
   4   0   2       20.91       28.72      5.99 o 
   5   0   2      323.60      377.47     18.65 o 
   6   0   2      834.29      831.98     27.60 o 
   7   0   2      310.71      321.84     20.10 o 
   8   0   2      312.08      305.49     19.68 o 
   9   0   2      237.96      186.75     15.68 o 
  10   0   2       10.03       11.58     13.68 o 
 -12   1   2        1.28        2.01      3.83 o 
 -11   1   2        0.20        3.65      5.46 o 
 -10   1   2       81.51       69.04     30.14 o 
  -9   1   2       43.98       38.03     16.45 o 
  -8   1   2      115.51      126.86     17.20 o 
  -7   1   2       19.92       18.14      8.01 o 
  -6   1   2       41.82       37.00     15.03 o 
  -5   1   2      235.42      210.96     13.58 o 
  -4   1   2     1172.61     1235.94     19.51 o 
  -3   1   2       19.57       15.66      3.76 o 
  -2   1   2     4711.78     5196.23     82.76 o 
  -1   1   2     1065.11     1028.22      8.87 o 
   0   1   2     1205.48     1282.73      8.30 o 
   1   1   2      790.76      768.35     14.15 o 
   2   1   2       83.95       60.84      3.51 o 
   3   1   2      786.37      779.55     14.69 o 
   4   1   2      216.39      204.32     11.44 o 
   5   1   2      648.69      618.82     24.56 o 
   6   1   2      146.73      165.34     18.60 o 
   7   1   2      924.28      988.47     45.95 o 
   8   1   2       21.24       18.95     12.76 o 
   9   1   2       98.56      107.33     13.61 o 
  10   1   2        2.36        0.54      4.00 o 
 -12   2   2        0.33        1.24      6.15 o 
 -11   2   2        3.61        8.68      6.83 o 
 -10   2   2      492.09      526.42     31.14 o 
  -9   2   2       21.95       31.23     11.87 o 
  -8   2   2        6.20        6.40      4.05 o 
  -7   2   2       41.99       44.88     18.98 o 
  -6   2   2      126.77      110.45      9.93 o 
  -5   2   2        5.72       12.36      6.87 o 
  -4   2   2     1092.11     1071.88     28.82 o 
  -3   2   2       16.33       18.93      3.47 o 
  -2   2   2     3686.68     3763.60     27.95 o 
  -1   2   2     2051.96     2190.12     52.06 o 
   0   2   2       17.57       16.88      2.28 o 
   1   2   2       69.18       88.46      4.05 o 
   2   2   2     1041.93      950.29     24.88 o 
   3   2   2      208.58      271.24     10.98 o 
   4   2   2       94.87       91.92     11.94 o 
   5   2   2      406.67      375.52     22.25 o 
   6   2   2       76.63       83.05     14.18 o 
   7   2   2       20.75       19.48     15.95 o 
   8   2   2       10.12       16.77     10.05 o 
   9   2   2        6.19        4.05      5.15 o 
 -12   3   2       48.74       30.36     28.47 o 
 -11   3   2        1.48        3.96      4.67 o 
 -10   3   2      174.84      151.46     19.90 o 
  -9   3   2       44.68       50.59     23.79 o 
  -8   3   2       43.97       51.27     10.33 o 
  -7   3   2        7.14        6.08      9.00 o 
  -6   3   2      205.16      194.41     16.06 o 
  -5   3   2       76.64       78.85     11.35 o 
  -4   3   2        0.40        2.05      1.82 o 
  -3   3   2       54.95       50.51      3.10 o 
  -2   3   2       73.28       66.64      3.97 o 
  -1   3   2      988.98     1037.58     15.76 o 
   0   3   2        0.44        0.74      1.77 o 
   1   3   2      371.11      334.41      8.35 o 
   2   3   2      134.70      114.02     17.56 o 
   3   3   2      186.69      175.60     16.59 o 
   4   3   2        4.85        6.61      5.79 o 
   5   3   2      136.80      125.49     12.44 o 
   6   3   2     1007.28     1118.45     43.10 o 
   7   3   2       24.04        5.89     13.74 o 
   8   3   2       24.45       20.78     16.38 o 
   9   3   2        0.45        0.99      4.60 o 
 -12   4   2        0.03        2.49      4.87 o 
 -11   4   2       62.17       63.62     31.73 o 
 -10   4   2      190.47      194.52     16.51 o 
  -9   4   2        5.53        6.69      3.96 o 
  -8   4   2       56.52       69.80     12.10 o 
  -7   4   2       12.43       13.76     11.11 o 
  -6   4   2       58.27       61.93      9.96 o 
  -5   4   2       67.13       72.08     10.17 o 
  -4   4   2      192.50      226.57     14.05 o 
  -3   4   2      974.14      919.94     34.93 o 
  -2   4   2       34.10       24.66      4.93 o 
  -1   4   2       32.63       32.25      3.83 o 
   0   4   2      204.76      207.02     10.87 o 
   1   4   2       16.48       32.30     14.90 o 
   2   4   2       29.61       33.44     18.55 o 
   3   4   2        0.97        6.14      4.44 o 
   4   4   2      109.67       91.79     11.29 o 
   5   4   2       94.77      103.09     18.37 o 
   6   4   2       16.83       13.85      9.01 o 
   7   4   2        6.41        8.99      4.80 o 
   8   4   2        6.49        5.26      5.47 o 
 -12   5   2        3.28        5.48      6.96 o 
 -11   5   2       64.72       74.69     33.66 o 
 -10   5   2      640.20      706.27     28.44 o 
  -9   5   2      207.13      200.38     19.36 o 
  -8   5   2      699.74      738.14     39.25 o 
  -7   5   2       95.70       98.72     12.53 o 
  -6   5   2      327.23      316.42     21.29 o 
  -5   5   2      869.49      872.19     17.97 o 
  -4   5   2       34.62       36.40      2.11 o 
  -3   5   2      975.68      978.00     19.31 o 
  -2   5   2      194.34      175.41      7.37 o 
  -1   5   2        7.41        6.25      3.01 o 
   0   5   2        0.20        1.89      3.28 o 
   1   5   2        4.54        9.59      5.45 o 
   2   5   2      561.56      538.25     33.61 o 
   3   5   2        4.91        5.50      3.53 o 
   4   5   2        0.00        2.20      4.87 o 
   5   5   2       77.54       86.48      9.44 o 
   6   5   2       15.39       13.78      8.98 o 
   7   5   2       40.70       43.80     13.61 o 
   8   5   2        1.92        2.31      5.91 o 
 -13   6   2       98.06       96.28     15.27 o 
 -12   6   2       37.88       29.55     27.46 o 
 -11   6   2       21.04       14.92     10.68 o 
 -10   6   2      167.75      174.63     21.95 o 
  -9   6   2        0.11        2.42      3.73 o 
  -8   6   2      895.16      881.49     36.12 o 
  -7   6   2      323.17      316.12     22.62 o 
  -6   6   2      712.16      723.69     29.49 o 
  -5   6   2      989.96      992.80     16.41 o 
  -4   6   2       46.06       37.91      6.03 o 
  -3   6   2        8.45        7.83      5.21 o 
  -2   6   2       38.38       40.81      3.66 o 
  -1   6   2      108.67      107.63      6.63 o 
   0   6   2      531.65      505.05     14.74 o 
   1   6   2      484.40      479.96     16.62 o 
   2   6   2       85.23       86.15      8.62 o 
   3   6   2      151.03      148.17     12.20 o 
   4   6   2       58.81       54.59      8.48 o 
   5   6   2        0.57        6.82      6.01 o 
   6   6   2       24.72       24.91     17.43 o 
   7   6   2        3.70        2.69      4.54 o 
 -12   7   2        2.55        2.47      4.32 o 
 -11   7   2       30.02       20.18     15.82 o 
 -10   7   2       49.82       42.21     30.19 o 
  -9   7   2      354.92      371.20     19.71 o 
  -8   7   2       54.17       60.44     11.10 o 
  -7   7   2       65.42       66.83      5.33 o 
  -6   7   2      453.35      460.22     19.53 o 
  -5   7   2       48.81       47.18     10.71 o 
  -4   7   2       15.28       23.86     12.57 o 
  -3   7   2       89.35       83.22      8.64 o 
  -2   7   2       12.22       11.88      4.88 o 
  -1   7   2      694.12      693.43     23.71 o 
   0   7   2      328.37      342.57     13.44 o 
   1   7   2        3.71        2.66      3.12 o 
   2   7   2      455.03      403.70     19.77 o 
   3   7   2       40.97       42.61     10.14 o 
   4   7   2       19.19       12.16      9.85 o 
   5   7   2       55.77       56.07      9.84 o 
   6   7   2        0.00        1.62      4.64 o 
 -12   8   2       33.58       29.96     29.91 o 
 -11   8   2        0.15        2.84      6.06 o 
 -10   8   2        7.05        4.30      4.56 o 
  -9   8   2      228.41      245.80     23.88 o 
  -8   8   2      441.47      432.40     21.83 o 
  -7   8   2       10.28       16.06      5.86 o 
  -6   8   2      892.10      814.63     35.77 o 
  -5   8   2        5.54       10.27      6.12 o 
  -4   8   2      257.97      265.71     14.40 o 
  -3   8   2      187.38      195.20     12.58 o 
  -2   8   2       49.39       53.14      9.25 o 
  -1   8   2      429.37      462.23     16.65 o 
   0   8   2        1.14        2.54      2.56 o 
   1   8   2       70.56       64.61     10.22 o 
   2   8   2      250.15      236.60     14.25 o 
   3   8   2       10.87       12.48      9.08 o 
   4   8   2        3.48        5.12      6.43 o 
   5   8   2        0.29        1.41      3.35 o 
 -12   9   2        2.96        1.55      4.71 o 
 -11   9   2        0.08        0.27      3.78 o 
 -10   9   2      219.43      209.40     19.95 o 
  -9   9   2       22.87       44.04     30.17 o 
  -8   9   2       73.13       60.05     49.53 o 
  -7   9   2        8.20       19.20     14.40 o 
  -6   9   2        0.19       -0.91      8.27 o 
  -5   9   2        4.08        6.55      6.65 o 
  -4   9   2      142.00      151.71     11.85 o 
  -3   9   2        0.42        3.45      4.01 o 
  -2   9   2      127.57      128.49      8.74 o 
  -1   9   2      686.48      714.48     30.21 o 
   0   9   2       58.15       75.77      8.93 o 
   1   9   2      146.11      149.14     10.93 o 
   2   9   2        5.75        2.99      3.65 o 
   3   9   2        8.62        8.09      5.91 o 
   4   9   2        5.80        4.26      5.47 o 
 -12  10   2        0.03       -0.94      7.12 o 
 -11  10   2        1.96        1.26      7.76 o 
 -10  10   2       17.76       11.75     10.76 o 
  -9  10   2      135.98      128.54     19.38 o 
  -8  10   2       47.52       48.03     33.23 o 
  -7  10   2       28.26       22.86     10.52 o 
  -6  10   2       98.33      112.58     39.17 o 
  -5  10   2      228.40      233.67     17.38 o 
  -4  10   2      155.23      139.51     11.73 o 
  -3  10   2      118.92      110.75     10.91 o 
  -2  10   2      280.82      292.64     17.07 o 
  -1  10   2       67.15       76.25     10.45 o 
   0  10   2       49.07       36.31     17.50 o 
   1  10   2        1.29        1.17      5.73 o 
   2  10   2        3.64        2.41      4.91 o 
   3  10   2        0.71        2.76      8.94 o 
 -11  11   2        0.01       -0.46      8.86 o 
 -10  11   2       12.89       12.16     11.91 o 
  -9  11   2       37.20       23.43     26.29 o 
  -8  11   2        2.35        4.33      4.74 o 
  -7  11   2       23.33       19.15     12.13 o 
  -6  11   2        0.02        4.25      3.63 o 
  -5  11   2       33.54       25.80     17.00 o 
  -4  11   2       22.78       20.35     11.53 o 
  -3  11   2        3.56        5.95      4.30 o 
  -2  11   2        1.04        1.07      3.85 o 
  -1  11   2        5.99        7.25      6.16 o 
   0  11   2       29.18       20.78     25.70 o 
   1  11   2        0.93        0.78      8.78 o 
   2  11   2        2.06        1.45     11.06 o 
 -10  12   2        0.07        2.95      9.40 o 
  -9  12   2       13.30       13.20      8.64 o 
  -8  12   2       10.08       12.84      9.45 o 
  -7  12   2        2.88        3.45      6.34 o 
  -6  12   2        0.43       -0.92      5.35 o 
  -5  12   2       44.97       40.80     30.49 o 
  -4  12   2        3.32        3.01      4.45 o 
  -3  12   2      145.32      132.03     12.07 o 
  -2  12   2       56.92       57.75     56.41 o 
  -1  12   2       54.60       47.42     64.55 o 
   0  12   2        0.07        3.16      9.59 o 
  -9  13   2        0.24        2.67      3.73 o 
  -8  13   2       46.07       35.34     31.12 o 
  -7  13   2       28.43       27.07     19.90 o 
  -6  13   2       32.92       46.16     35.34 o 
  -5  13   2       34.78       30.98     37.83 o 
  -4  13   2        3.42        3.59      8.94 o 
  -3  13   2        7.76        5.68     16.04 o 
  -2  13   2        0.34        0.67      6.00 o 
   2 -14   3        0.05        1.15      9.67 o 
   3 -14   3        0.88        3.53      8.25 o 
   4 -14   3       13.12       14.62     32.34 o 
   5 -14   3       17.62       20.24     12.42 o 
   6 -14   3       41.19       55.85     51.92 o 
   7 -14   3       39.87       31.03     29.75 o 
   0 -13   3        1.59        1.39     10.87 o 
   1 -13   3       21.77       29.64     35.26 o 
   2 -13   3        1.34        4.26     16.71 o 
   3 -13   3        3.58       -0.08     12.50 o 
   4 -13   3      104.68      125.52     23.27 o 
   5 -13   3      126.37      145.81     25.78 o 
   6 -13   3      119.94      160.00     22.33 o 
   7 -13   3       27.18       26.29     24.63 o 
   8 -13   3        1.38        4.26      9.69 o 
   9 -13   3       47.62       35.53     44.12 o 
  -2 -12   3       76.37       86.88     22.22 o 
  -1 -12   3        3.52       10.52     14.11 o 
   0 -12   3       76.49       82.97     73.95 o 
   1 -12   3        7.64       13.63     17.11 o 
   2 -12   3       13.47       10.01      8.65 o 
   3 -12   3        1.33        3.94      9.67 o 
   4 -12   3       65.13      108.27     26.64 o 
   5 -12   3       70.78       61.42     37.46 o 
   6 -12   3       73.11      107.58     17.64 o 
   7 -12   3       86.84       54.06     51.49 o 
   8 -12   3        6.81        9.08      8.84 o 
   9 -12   3       41.48       46.51     20.86 o 
  10 -12   3        5.16        2.03      3.53 o 
  -3 -11   3        9.34        8.13      7.17 o 
  -2 -11   3      207.02      217.18     19.54 o 
  -1 -11   3        6.70        9.22      7.48 o 
   0 -11   3        0.51       -1.69     12.80 o 
   1 -11   3        0.70        2.49      4.60 o 
   2 -11   3       19.02       14.61      9.26 o 
   3 -11   3      238.97      244.39     21.37 o 
   4 -11   3       74.22       84.43     14.61 o 
   5 -11   3       57.46       57.25      7.70 o 
   6 -11   3      310.56      331.36     35.69 o 
   7 -11   3       38.60       29.26     17.59 o 
   8 -11   3        5.93        5.49      3.72 o 
   9 -11   3       14.99        4.79     10.23 o 
  10 -11   3        4.54        6.51      6.69 o 
  -5 -10   3        0.20        2.25      6.32 o 
  -4 -10   3       33.53       26.45     25.46 o 
  -3 -10   3       29.67       21.39     17.87 o 
  -2 -10   3       15.80       21.89     16.57 o 
  -1 -10   3        7.47        5.59      5.97 o 
   0 -10   3       24.98       25.44     17.10 o 
   1 -10   3      100.78      105.21     11.09 o 
   2 -10   3       17.68       13.38      9.11 o 
   3 -10   3      415.79      451.13     18.00 o 
   4 -10   3       36.52       36.68      6.69 o 
   5 -10   3        0.45        2.78      6.93 o 
   6 -10   3      162.46      180.89     17.19 o 
   7 -10   3       12.05       18.61     11.43 o 
   8 -10   3       13.20       12.66     11.65 o 
  10 -10   3        0.13        2.09      5.57 o 
  -6  -9   3      103.59       75.40     52.84 o 
  -5  -9   3       76.56       93.75     15.24 o 
  -4  -9   3        3.97        7.26      9.69 o 
  -3  -9   3        3.45        2.66      5.17 o 
  -2  -9   3       13.10       11.46      8.76 o 
  -1  -9   3        2.49        3.16      6.76 o 
   0  -9   3        0.78        0.03      0.82 o 
   1  -9   3       73.10       71.95      3.17 o 
   2  -9   3       40.45       39.85      2.87 o 
   3  -9   3      311.18      303.29     13.36 o 
   4  -9   3        2.59        2.68      2.87 o 
   5  -9   3      106.97       99.77      9.71 o 
   6  -9   3        8.24        7.74      6.88 o 
   7  -9   3      180.00      193.55     17.51 o 
   8  -9   3       72.99       57.27      9.59 o 
   9  -9   3       32.47       38.69     10.50 o 
  10  -9   3       63.65       67.28     11.49 o 
  -7  -8   3      127.98      141.69     19.58 o 
  -6  -8   3       35.24       22.51     19.60 o 
  -5  -8   3       24.04       18.16     10.16 o 
  -4  -8   3        1.86        1.82      3.53 o 
  -3  -8   3        2.48        4.33      5.17 o 
  -2  -8   3      147.07      153.53      8.35 o 
  -1  -8   3       16.77       16.17      6.57 o 
   0  -8   3       24.67       25.88      2.91 o 
   1  -8   3       17.13       20.09      1.87 o 
   2  -8   3       22.16       32.81      2.69 o 
   3  -8   3        3.64        6.20      3.58 o 
   4  -8   3       82.31       80.10      6.51 o 
   5  -8   3       38.15       45.15     10.49 o 
   6  -8   3      486.92      561.91     32.08 o 
   7  -8   3        0.54        2.41      4.26 o 
   8  -8   3      102.80       96.95     10.92 o 
   9  -8   3        0.16        1.11      3.76 o 
  10  -8   3      141.79      145.78     16.58 o 
  -7  -7   3        0.50        3.33      7.18 o 
  -6  -7   3       11.57       13.48      7.55 o 
  -5  -7   3        0.78        4.06      5.49 o 
  -4  -7   3       10.21       21.63      9.88 o 
  -3  -7   3       33.49       24.69      5.35 o 
  -2  -7   3      269.79      242.55      7.66 o 
  -1  -7   3      894.59      859.23     14.84 o 
   0  -7   3      113.31      100.12     11.20 o 
   1  -7   3      204.14      190.20      6.92 o 
   2  -7   3       96.28      105.76      5.65 o 
   3  -7   3       94.10       90.77      6.55 o 
   4  -7   3       34.42       33.30     13.53 o 
   5  -7   3        0.82        5.19      3.67 o 
   6  -7   3       46.41       36.63      7.43 o 
   7  -7   3       26.11       26.37      9.06 o 
   8  -7   3       32.52       28.32     19.28 o 
   9  -7   3       40.39       35.33      9.18 o 
  10  -7   3        0.19        2.00      2.94 o 
  11  -7   3        1.24        2.95      8.73 o 
  -8  -6   3       18.18       14.09     12.28 o 
  -7  -6   3       22.00       27.78     19.57 o 
  -6  -6   3       30.02       28.91     17.06 o 
  -5  -6   3       60.94       46.18     18.52 o 
  -4  -6   3        0.74        1.33      3.75 o 
  -3  -6   3      582.26      470.97     79.57 o 
  -2  -6   3       10.68       14.62      5.28 o 
  -1  -6   3     1335.82     1384.58     24.49 o 
   0  -6   3       37.04       31.31     17.51 o 
   1  -6   3        0.83        1.82      0.80 o 
   2  -6   3     1321.08     1379.75     26.94 o 
   3  -6   3        1.19        3.70      1.34 o 
   4  -6   3      301.46      324.27     10.77 o 
   5  -6   3      123.34      110.40      8.07 o 
   6  -6   3       23.07       18.91      7.47 o 
   7  -6   3       57.14       63.50      9.15 o 
   8  -6   3        7.97        5.20      4.28 o 
   9  -6   3      207.05      204.16     16.94 o 
  10  -6   3       78.21       72.98      9.02 o 
  11  -6   3       10.41        7.20      8.81 o 
  -9  -5   3      256.84      297.53     20.39 o 
  -8  -5   3       31.14       23.06     16.74 o 
  -7  -5   3        1.03        3.11      3.72 o 
  -6  -5   3      172.30      154.88     11.30 o 
  -5  -5   3        0.00        2.41      3.43 o 
  -4  -5   3      199.61      193.00     11.06 o 
  -3  -5   3     1292.17     1263.60     32.81 o 
  -2  -5   3      416.38      401.89      9.07 o 
  -1  -5   3     2373.95     2416.38     34.37 o 
   0  -5   3       38.83       32.64      6.59 o 
   1  -5   3        0.04        2.69      3.42 o 
   2  -5   3       36.67       42.75      2.66 o 
   3  -5   3     1328.41     1419.80     27.58 o 
   4  -5   3     1594.10     1660.02     35.77 o 
   5  -5   3      257.92      247.78     11.49 o 
   6  -5   3      642.86      626.78     16.13 o 
   7  -5   3       25.72       21.53      5.34 o 
   8  -5   3      272.00      229.39     13.11 o 
   9  -5   3       62.09       48.43      8.24 o 
  10  -5   3        5.28        5.05      6.20 o 
  11  -5   3       22.81       21.50     35.66 o 
 -10  -4   3       53.06       48.29     18.10 o 
  -9  -4   3      154.66      162.49     15.51 o 
  -8  -4   3       48.15       50.75     27.08 o 
  -7  -4   3       23.08       28.23     13.55 o 
  -6  -4   3      173.59      167.91     13.45 o 
  -5  -4   3       41.36       55.47     14.84 o 
  -4  -4   3     1682.48     1583.26     80.86 o 
  -3  -4   3      113.78      109.30      5.78 o 
  -2  -4   3     1944.55     1876.64     80.44 o 
  -1  -4   3       83.59       81.72      2.83 o 
   0  -4   3       22.51       29.00      4.22 o 
   1  -4   3     1002.96     1030.24     11.46 o 
   2  -4   3      191.66      202.66      4.67 o 
   3  -4   3        0.01        1.50      0.98 o 
   4  -4   3     2353.11     2244.63     22.34 o 
   5  -4   3      606.77      669.87     16.47 o 
   6  -4   3      824.77      789.23     18.22 o 
   7  -4   3      411.85      419.00     17.12 o 
   8  -4   3       55.78       45.35      8.18 o 
   9  -4   3       23.70       23.83     16.69 o 
  10  -4   3        2.35        1.12      4.03 o 
  11  -4   3       95.83      101.50     22.73 o 
 -10  -3   3       21.27       29.90     25.05 o 
  -9  -3   3       18.02       13.65      9.62 o 
  -8  -3   3       32.31       26.60     14.58 o 
  -7  -3   3      138.47      143.48     11.80 o 
  -6  -3   3      283.00      268.27     14.12 o 
  -5  -3   3      885.12      855.71     24.13 o 
  -4  -3   3     1886.09     1886.15     23.86 o 
  -3  -3   3       20.25       19.35      7.00 o 
  -2  -3   3     4392.96     4299.56     61.22 o 
  -1  -3   3      127.67      106.64      3.91 o 
   0  -3   3       85.77       76.71      2.09 o 
   1  -3   3       43.01       39.25      1.95 o 
   2  -3   3      166.77      147.30      3.89 o 
   3  -3   3     1384.37     1289.31     15.42 o 
   4  -3   3      298.44      269.98      8.84 o 
   5  -3   3       95.52       92.62      6.06 o 
   6  -3   3      443.69      444.02     24.54 o 
   7  -3   3      187.47      152.05     10.64 o 
   8  -3   3        4.98        4.45      4.59 o 
   9  -3   3        0.04        1.57      3.20 o 
  10  -3   3       22.13       18.15     14.35 o 
  11  -3   3       37.30       38.29     60.24 o 
 -11  -2   3       45.41       48.30     15.82 o 
 -10  -2   3        0.15        1.82      4.50 o 
  -9  -2   3       11.57       15.34      8.75 o 
  -8  -2   3        2.71        1.04      3.24 o 
  -7  -2   3        5.71        3.69      3.80 o 
  -6  -2   3        0.00        1.98      5.08 o 
  -5  -2   3     1185.93     1239.58     28.46 o 
  -4  -2   3        0.20        3.51      1.95 o 
  -3  -2   3      413.44      381.62     10.14 o 
  -2  -2   3      200.27      190.21      5.18 o 
  -1  -2   3      102.05      114.05      3.50 o 
   0  -2   3     4421.27     4720.21     68.33 o 
   1  -2   3      500.98      501.35     11.47 o 
   2  -2   3     1685.81     1696.92     37.50 o 
   3  -2   3     3527.98     3795.62     80.14 o 
   4  -2   3       30.62       21.79      3.17 o 
   5  -2   3      347.82      317.66     10.43 o 
   6  -2   3      176.58      154.40     12.12 o 
   7  -2   3       10.95       16.41     11.06 o 
   8  -2   3      470.15      484.38     23.90 o 
   9  -2   3        0.01        1.89      3.85 o 
  10  -2   3        1.18        3.81      5.32 o 
  11  -2   3        5.73        7.36     19.30 o 
 -11  -1   3        0.63        2.07      4.98 o 
 -10  -1   3        0.72        1.94      3.80 o 
  -9  -1   3       61.63       56.86     24.96 o 
  -8  -1   3       14.71       20.04     10.99 o 
  -7  -1   3      408.02      430.42     19.93 o 
  -6  -1   3      120.44      103.57     11.91 o 
  -5  -1   3       44.62       48.62     17.22 o 
  -4  -1   3        3.36        7.02      3.18 o 
  -3  -1   3        0.02        0.81      1.98 o 
  -2  -1   3     1909.05     1794.86     42.47 o 
  -1  -1   3      725.60      722.92     10.66 o 
   0  -1   3     8125.11     8597.49     82.32 o 
   1  -1   3      943.73      921.73     14.79 o 
   2  -1   3      347.83      305.46      4.46 o 
   3  -1   3     1546.20     1464.06     22.40 o 
   4  -1   3      100.31      109.96      5.62 o 
   5  -1   3      621.96      670.68     18.20 o 
   6  -1   3      304.73      283.14     15.39 o 
   7  -1   3      104.48       97.07     11.85 o 
   8  -1   3      263.42      270.81     17.88 o 
   9  -1   3       21.28       17.18     15.68 o 
  10  -1   3        6.08        5.33     11.83 o 
 -11   0   3        1.74        3.76      5.78 o 
 -10   0   3       11.55       11.21      6.10 o 
  -9   0   3      120.54      120.90     13.97 o 
  -8   0   3     1098.16     1177.45     34.17 o 
  -7   0   3      173.11      173.45     11.91 o 
  -6   0   3       30.03       48.10      7.51 o 
  -5   0   3      408.29      374.78     15.29 o 
  -4   0   3       27.02       33.97      5.17 o 
  -3   0   3     1322.22     1392.62     13.90 o 
  -2   0   3     3720.03     3846.83     25.45 o 
  -1   0   3       30.78       38.66      2.15 o 
   0   0   3     9860.09    10474.57     63.01 o 
   1   0   3       15.25       15.95      2.02 o 
   2   0   3       21.06       26.26      2.59 o 
   3   0   3       81.96       61.90      7.30 o 
   4   0   3      314.01      294.88     12.53 o 
   5   0   3     1004.72      982.71     31.18 o 
   6   0   3      251.09      262.84     19.71 o 
   7   0   3      604.99      578.39     37.02 o 
   8   0   3       68.98       81.27     13.93 o 
   9   0   3       29.39       24.59     20.76 o 
  10   0   3       42.79       43.53     61.31 o 
 -12   1   3       23.70       26.45     26.62 o 
 -11   1   3        3.71        3.40      5.62 o 
 -10   1   3      230.36      251.06     20.59 o 
  -9   1   3       44.14       44.05     21.70 o 
  -8   1   3      812.07      841.32     25.28 o 
  -7   1   3       20.39       29.14     11.02 o 
  -6   1   3     1168.79     1204.17     36.19 o 
  -5   1   3      358.43      388.43     15.20 o 
  -4   1   3     1668.31     1756.80     61.23 o 
  -3   1   3       99.41      100.26      4.35 o 
  -2   1   3       35.80       43.13      2.81 o 
  -1   1   3       78.35       91.56      2.80 o 
   0   1   3       14.53       15.95      1.88 o 
   1   1   3      232.87      211.70      4.80 o 
   2   1   3     2105.22     2188.46     52.62 o 
   3   1   3      390.13      376.31     10.51 o 
   4   1   3      565.41      567.70     22.52 o 
   5   1   3     1002.97     1019.04     30.18 o 
   6   1   3      122.10      100.46     12.96 o 
   7   1   3      739.90      806.00     34.86 o 
   8   1   3      218.40      205.75     16.69 o 
   9   1   3        3.46        4.02      4.12 o 
  10   1   3        1.72        2.20      7.44 o 
 -12   2   3        1.54        2.90      5.53 o 
 -11   2   3       91.01      104.87     19.61 o 
 -10   2   3      168.97      200.06     29.81 o 
  -9   2   3     1110.29     1267.35     57.16 o 
  -8   2   3        7.10       10.18      6.34 o 
  -7   2   3      177.36      186.44     17.43 o 
  -6   2   3     1647.98     1761.84     36.03 o 
  -5   2   3      441.13      396.79     19.64 o 
  -4   2   3      341.38      334.53     11.70 o 
  -3   2   3      442.94      410.51     17.93 o 
  -2   2   3        3.35        2.05      1.00 o 
  -1   2   3     1346.93     1364.19      9.59 o 
   0   2   3       76.26       90.11      3.30 o 
   1   2   3      108.26      118.73      4.78 o 
   2   2   3     2376.14     2437.05     58.31 o 
   3   2   3      176.94      171.91     11.99 o 
   4   2   3      286.51      279.62     22.33 o 
   5   2   3       45.77       48.13     21.02 o 
   6   2   3       18.93       25.04     16.25 o 
   7   2   3        0.12        1.78      4.32 o 
   8   2   3       16.11       14.40      9.51 o 
   9   2   3       34.16       33.59     10.42 o 
 -12   3   3       24.22       11.04     13.02 o 
 -11   3   3       14.45       26.51     18.23 o 
 -10   3   3      375.72      370.46     29.69 o 
  -9   3   3      194.10      186.79     18.82 o 
  -8   3   3      188.03      193.07     14.49 o 
  -7   3   3        0.03        2.58      5.41 o 
  -6   3   3      308.91      322.88     17.34 o 
  -5   3   3      934.40      988.71     21.13 o 
  -4   3   3     1694.45     1846.77    169.95 o 
  -3   3   3      844.17      814.38     19.84 o 
  -2   3   3     2114.00     2231.85     49.84 o 
  -1   3   3     1438.74     1372.22     44.27 o 
   0   3   3      283.46      274.57      6.84 o 
   1   3   3      562.08      523.59     17.10 o 
   2   3   3     1249.41     1450.77    131.49 o 
   3   3   3      168.40      162.42     13.30 o 
   4   3   3      515.38      531.30     24.20 o 
   5   3   3        3.31        6.38      6.08 o 
   6   3   3       49.89       48.42     10.30 o 
   7   3   3       72.66       62.43     25.13 o 
   8   3   3       78.25       73.54     18.92 o 
   9   3   3       13.33       12.33     13.90 o 
 -12   4   3      178.46      186.14     17.93 o 
 -11   4   3      215.75      206.78     17.92 o 
 -10   4   3      551.36      622.83     27.86 o 
  -9   4   3       53.55       64.11     21.58 o 
  -8   4   3        7.88        4.33      4.49 o 
  -7   4   3        8.87       18.51      6.84 o 
  -6   4   3        0.09        1.52      4.61 o 
  -5   4   3      122.12      118.44      8.12 o 
  -4   4   3       19.02       25.05      3.20 o 
  -3   4   3      264.61      252.78     11.95 o 
  -2   4   3      102.42      146.00      7.85 o 
  -1   4   3      292.69      291.54     13.57 o 
   0   4   3       42.77       36.99      5.03 o 
   1   4   3       39.32       32.14      6.07 o 
   2   4   3        8.35        8.75      4.62 o 
   3   4   3       11.56        6.67      4.05 o 
   4   4   3       75.86       75.94     13.20 o 
   5   4   3        1.43        3.46      4.31 o 
   6   4   3       10.14        8.24      7.04 o 
   7   4   3       64.08       53.97     13.79 o 
   8   4   3       15.76        7.87      7.73 o 
 -13   5   3       47.22       40.29     27.16 o 
 -12   5   3      542.04      505.76     35.52 o 
 -11   5   3      224.02      219.86     20.46 o 
 -10   5   3      139.80      148.87     16.77 o 
  -9   5   3       39.53       39.54     15.96 o 
  -8   5   3      229.08      224.03     19.47 o 
  -7   5   3      521.88      523.82     21.74 o 
  -6   5   3        8.59       19.35     10.48 o 
  -5   5   3     1215.12     1169.54     19.07 o 
  -4   5   3      969.48      880.73     20.81 o 
  -3   5   3      107.84      109.26     11.06 o 
  -2   5   3      238.70      202.87      5.98 o 
  -1   5   3      251.84      261.52     12.35 o 
   0   5   3      209.52      209.63     13.53 o 
   1   5   3      117.02      116.98      9.64 o 
   2   5   3        0.24        3.23      4.61 o 
   3   5   3        7.89       14.62      7.70 o 
   4   5   3       55.84       56.34     12.86 o 
   5   5   3        1.61        2.68      5.70 o 
   6   5   3       39.87       42.98     18.00 o 
   7   5   3        0.67        4.78      4.56 o 
 -13   6   3       28.49       26.10     23.52 o 
 -12   6   3       35.45       20.25     21.55 o 
 -11   6   3        1.91        1.43      4.44 o 
 -10   6   3      167.47      167.76     15.36 o 
  -9   6   3      207.68      208.84     13.84 o 
  -8   6   3      116.10      101.91      9.49 o 
  -7   6   3     2396.57     2388.44     43.73 o 
  -6   6   3      341.71      350.07     19.86 o 
  -5   6   3      759.26      748.66     33.57 o 
  -4   6   3        8.25       24.75     16.84 o 
  -3   6   3      905.25      887.02     58.05 o 
  -2   6   3       56.00       52.55      3.25 o 
  -1   6   3       11.08       16.57      6.68 o 
   0   6   3      212.65      208.92     17.73 o 
   1   6   3        8.35        8.70      5.38 o 
   2   6   3      289.60      275.23     16.08 o 
   3   6   3        7.57       19.23     11.33 o 
   4   6   3       73.48       70.07     14.66 o 
   5   6   3        0.91        1.91      3.37 o 
   6   6   3        5.64        9.11      7.84 o 
 -13   7   3      151.51      130.68     25.73 o 
 -12   7   3       24.42       14.55     17.35 o 
 -11   7   3        0.54        2.81      5.57 o 
 -10   7   3      108.52      102.83     10.21 o 
  -9   7   3       35.48       32.31     16.15 o 
  -8   7   3     1314.08     1336.24     46.56 o 
  -7   7   3        5.24       10.32      5.41 o 
  -6   7   3       71.41       73.92     12.42 o 
  -5   7   3       26.82       30.34     16.30 o 
  -4   7   3      187.06      186.41     15.38 o 
  -3   7   3      233.76      233.37     17.98 o 
  -2   7   3      649.26      650.65     24.74 o 
  -1   7   3       32.23       25.60      5.13 o 
   0   7   3     1972.00     2027.39     35.87 o 
   1   7   3      160.83      170.04     12.71 o 
   2   7   3      328.40      290.89     15.43 o 
   3   7   3        2.42        4.33      3.88 o 
   4   7   3       10.15       18.84     11.40 o 
   5   7   3       20.27       13.27     14.97 o 
   6   7   3       28.82       24.37     25.52 o 
 -12   8   3       33.29       28.06     36.12 o 
 -11   8   3        5.86        9.10     12.18 o 
 -10   8   3       54.56       59.33     48.35 o 
  -8   8   3     1368.18     1422.43     53.41 o 
  -7   8   3      153.44      133.79     16.84 o 
  -6   8   3      683.49      650.56     23.66 o 
  -5   8   3      336.24      323.53     15.90 o 
  -4   8   3        0.55        3.74      6.05 o 
  -3   8   3      802.73      889.37     25.64 o 
  -2   8   3      186.98      181.21     11.74 o 
  -1   8   3      694.61      710.36     25.04 o 
   0   8   3     1207.72     1186.88     42.32 o 
   1   8   3       26.77       31.72     17.32 o 
   2   8   3       88.20       76.47      8.39 o 
   3   8   3       17.33       11.00     11.11 o 
   4   8   3       39.78       31.03     30.40 o 
   5   8   3      115.42      126.29     12.14 o 
 -12   9   3       25.48       30.44     33.52 o 
 -10   9   3       97.92       92.21     15.40 o 
  -9   9   3      203.39      196.44     25.65 o 
  -8   9   3        1.75        9.00      7.01 o 
  -7   9   3        2.04        2.56      4.37 o 
  -6   9   3      438.12      448.36     25.06 o 
  -5   9   3      427.59      464.77     28.03 o 
  -4   9   3      654.18      630.39     31.35 o 
  -3   9   3        8.18       12.40      6.89 o 
  -2   9   3      454.72      513.86     26.87 o 
  -1   9   3        8.76       11.47      7.53 o 
   0   9   3      202.70      221.94     14.32 o 
   1   9   3        3.17        5.12      3.68 o 
   2   9   3       31.57       22.69     17.15 o 
   3   9   3       26.60       21.35     20.08 o 
   4   9   3        1.40        2.04      5.88 o 
 -12  10   3        3.29        5.68      7.42 o 
 -11  10   3      113.45       96.76     67.52 o 
 -10  10   3       71.87       51.59     47.90 o 
  -9  10   3        1.14        4.58      6.59 o 
  -8  10   3      103.33      104.25     11.57 o 
  -7  10   3        8.36        5.80      5.35 o 
  -6  10   3      104.54      108.46     12.13 o 
  -5  10   3      110.85      104.61     10.96 o 
  -4  10   3      166.41      186.68     14.39 o 
  -3  10   3       83.76       86.95     12.51 o 
  -2  10   3      155.15      141.80     13.81 o 
  -1  10   3      276.65      316.25     17.93 o 
   0  10   3       16.41        7.53      7.91 o 
   1  10   3        1.97        2.41      2.97 o 
   2  10   3        3.29        0.79      6.45 o 
 -11  11   3       40.89       17.40     31.86 o 
 -10  11   3       25.58       30.01     14.62 o 
  -9  11   3       17.66       23.93     13.21 o 
  -8  11   3        6.82        5.73      6.16 o 
  -7  11   3       30.65       29.56     22.61 o 
  -6  11   3       19.93       14.67      8.59 o 
  -5  11   3        0.00        0.35      4.47 o 
  -4  11   3       14.82       11.55      9.46 o 
  -3  11   3        0.01        1.64      3.57 o 
  -2  11   3        1.78        3.40      4.88 o 
  -1  11   3       41.96       27.16     23.12 o 
   0  11   3       19.53       18.57     17.81 o 
   1  11   3        8.93        4.20     14.51 o 
 -10  12   3        0.00        1.97      3.79 o 
  -9  12   3        0.01        1.95      7.26 o 
  -8  12   3       16.35       21.29     15.74 o 
  -7  12   3       40.46       35.42     23.39 o 
  -6  12   3       19.92       16.54     11.77 o 
  -5  12   3        0.13        0.51      4.39 o 
  -4  12   3       24.66       18.78     13.08 o 
  -3  12   3       68.51       77.22     13.09 o 
  -2  12   3        8.92       10.17     17.99 o 
  -1  12   3       11.56        6.35     12.13 o 
  -9  13   3       38.85       17.21     20.32 o 
  -8  13   3       33.70       21.25     22.10 o 
  -7  13   3       55.67       62.41     13.52 o 
  -6  13   3       15.62       18.53     16.22 o 
  -5  13   3       53.37       58.69     71.09 o 
  -4  13   3        6.71        8.33      7.93 o 
  -3  13   3       31.63       31.06     57.00 o 
   3 -14   4       88.51      105.62     64.42 o 
   4 -14   4       10.07       15.23     14.62 o 
   5 -14   4       28.43       29.18     45.03 o 
   6 -14   4        0.59        5.65      9.85 o 
   7 -14   4        3.09        7.28      9.05 o 
   0 -13   4       39.31       36.57     56.65 o 
   1 -13   4      171.90      171.52     41.66 o 
   2 -13   4      173.13      198.45     28.54 o 
   3 -13   4       14.58        7.68      7.66 o 
   4 -13   4       81.97       96.60     18.47 o 
   5 -13   4      107.24       88.33     67.07 o 
   6 -13   4        0.44        2.25      6.88 o 
   7 -13   4       16.20        9.56     13.47 o 
   8 -13   4       45.27       30.34     50.74 o 
  -2 -12   4        3.33        3.74      7.78 o 
  -1 -12   4        0.56        0.45      4.83 o 
   0 -12   4       12.85       11.98      9.22 o 
   1 -12   4        1.23        1.79      4.20 o 
   2 -12   4       22.19        9.56      7.54 o 
   3 -12   4       53.27       37.65     30.31 o 
   4 -12   4       68.22       85.38     16.76 o 
   5 -12   4       52.87       70.63     37.89 o 
   6 -12   4       33.92       17.14     17.78 o 
   7 -12   4        4.20        7.93     12.85 o 
   8 -12   4       25.26       17.11     17.27 o 
  -4 -11   4       63.39       43.61     45.14 o 
  -3 -11   4        0.25        2.53      5.05 o 
  -2 -11   4        0.05       -0.11      7.22 o 
  -1 -11   4      181.60      165.00     16.32 o 
   0 -11   4        0.20        3.30      4.71 o 
   1 -11   4       14.33       15.61     10.75 o 
   2 -11   4       10.74        4.73      6.08 o 
   3 -11   4        5.91        4.00      6.98 o 
   4 -11   4      153.29      165.44     14.74 o 
   5 -11   4       64.69       57.95     10.66 o 
   6 -11   4      164.19      189.48     20.00 o 
   7 -11   4       82.23       88.52     16.14 o 
   8 -11   4       25.09       19.04     20.70 o 
   9 -11   4       15.76       15.56     15.48 o 
  -5 -10   4       35.93       23.87     32.16 o 
  -4 -10   4      105.27      116.60     17.06 o 
  -3 -10   4       66.77       65.70     20.21 o 
  -2 -10   4        0.70       -0.88      7.63 o 
  -1 -10   4      144.85      146.31     16.14 o 
   0 -10   4      214.75      203.62     16.10 o 
   1 -10   4        1.67        3.21      3.47 o 
   2 -10   4        5.57        4.36      3.95 o 
   3 -10   4        2.88        7.21      5.38 o 
   4 -10   4      228.59      253.71     12.74 o 
   5 -10   4       38.58       41.03     23.96 o 
   6 -10   4       10.41       15.66      9.91 o 
   7 -10   4        0.18        1.42      2.92 o 
   8 -10   4       34.68       29.13     25.60 o 
   9 -10   4       33.59       18.93     26.59 o 
  -6  -9   4        1.66        7.59      6.08 o 
  -5  -9   4       16.51       17.62     13.53 o 
  -4  -9   4       78.04       84.49     40.79 o 
  -3  -9   4       97.84      122.06     15.38 o 
  -2  -9   4      226.26      242.92     19.06 o 
  -1  -9   4      285.75      297.20     21.18 o 
   0  -9   4        0.32        3.96      4.38 o 
   1  -9   4       31.67       32.14     22.34 o 
   2  -9   4       15.96       18.13      9.03 o 
   3  -9   4       15.14       14.91      5.79 o 
   4  -9   4      375.43      400.63     20.43 o 
   5  -9   4      122.60      122.84     11.13 o 
   6  -9   4        2.19        4.34      5.60 o 
   7  -9   4      148.31      132.37     14.62 o 
   8  -9   4        2.72        3.43      5.44 o 
   9  -9   4        7.42        2.14      6.67 o 
  -7  -8   4        2.32        9.38      8.26 o 
  -6  -8   4       79.48       81.13     19.56 o 
  -5  -8   4       10.94       15.39      9.16 o 
  -4  -8   4      683.19      721.90     52.28 o 
  -3  -8   4      494.99      457.87     29.11 o 
  -2  -8   4      367.32      359.94     23.87 o 
  -1  -8   4        0.28        0.14      4.45 o 
   0  -8   4       13.67       24.10     10.80 o 
   1  -8   4      268.23      263.08     24.31 o 
   2  -8   4      206.10      205.75      5.06 o 
   3  -8   4      397.45      393.63     16.66 o 
   4  -8   4       28.36       28.56      5.83 o 
   5  -8   4        1.51        8.18      5.52 o 
   6  -8   4       10.33       11.49      5.30 o 
   7  -8   4       24.92       23.80     19.49 o 
   8  -8   4       20.02       14.89     14.78 o 
   9  -8   4       19.65       18.40     12.96 o 
  10  -8   4        8.75        6.93     11.22 o 
  11  -8   4       18.13       13.76     25.41 o 
  -8  -7   4       69.96       69.03     14.00 o 
  -7  -7   4       54.87       59.92     53.95 o 
  -6  -7   4       27.93       36.44     23.39 o 
  -5  -7   4       16.05       24.78     12.30 o 
  -4  -7   4       77.57       72.17     10.68 o 
  -3  -7   4     1002.22     1053.20     58.54 o 
  -2  -7   4       64.41       62.14      7.92 o 
  -1  -7   4       69.10       66.49     14.43 o 
   0  -7   4        3.23        8.73      7.54 o 
   1  -7   4      100.25       91.99     11.83 o 
   2  -7   4       27.64       19.55      3.56 o 
   3  -7   4      278.21      298.21     12.41 o 
   4  -7   4       64.52       64.63      5.05 o 
   5  -7   4      581.31      598.28     22.05 o 
   6  -7   4       73.90       69.77     12.88 o 
   7  -7   4       18.24       12.47      9.73 o 
   8  -7   4        4.73        9.46      7.21 o 
   9  -7   4        0.03        0.37      3.01 o 
  10  -7   4       26.05       21.45     23.00 o 
  11  -7   4       41.95       23.91     45.97 o 
  -8  -6   4       29.07       18.30     20.46 o 
  -7  -6   4      103.71       98.64     12.39 o 
  -6  -6   4       16.65       17.66     10.15 o 
  -5  -6   4       45.03       46.75      7.99 o 
  -4  -6   4      204.43      213.15     11.63 o 
  -3  -6   4      675.13      647.06     15.11 o 
  -2  -6   4      794.61      797.13     21.24 o 
  -1  -6   4      373.33      344.47     16.68 o 
   0  -6   4        0.18        3.11      5.00 o 
   1  -6   4      509.80      482.85     19.84 o 
   2  -6   4        4.85        7.87      3.51 o 
   3  -6   4       43.59       49.43      3.27 o 
   4  -6   4       31.35       34.43      5.29 o 
   5  -6   4      894.29      809.85     35.42 o 
   6  -6   4      160.82      157.62      7.16 o 
   7  -6   4       14.74        7.54      4.58 o 
   8  -6   4        5.92        4.58      3.98 o 
   9  -6   4        0.01        1.70      2.78 o 
  10  -6   4       39.73       32.05     32.99 o 
  11  -6   4       27.36       21.18     43.16 o 
  -9  -5   4       21.09       20.33     20.31 o 
  -8  -5   4       11.99       19.22     14.32 o 
  -7  -5   4      264.41      280.30     15.84 o 
  -6  -5   4       13.50       22.34     10.49 o 
  -5  -5   4     1826.62     1888.81     46.41 o 
  -4  -5   4       51.05       43.05      6.82 o 
  -3  -5   4     2116.40     2157.01     60.99 o 
  -2  -5   4      903.91      904.41     16.58 o 
  -1  -5   4      570.47      495.59     22.76 o 
   0  -5   4      853.88      868.14     21.73 o 
   1  -5   4      138.41      143.89      5.90 o 
   2  -5   4       35.29       36.82      3.07 o 
   3  -5   4      530.23      521.43     14.80 o 
   4  -5   4       53.22       50.05      3.88 o 
   5  -5   4     1300.53     1296.41     27.23 o 
   6  -5   4       31.01       30.62      3.98 o 
   7  -5   4        0.18        1.18      2.66 o 
   8  -5   4       20.06       22.65     14.85 o 
   9  -5   4      198.35      174.61     11.41 o 
  10  -5   4        3.25        0.43      8.81 o 
  11  -5   4       11.16       13.25     27.20 o 
 -10  -4   4        0.01        3.21      7.52 o 
  -9  -4   4       31.93       27.19     23.31 o 
  -8  -4   4       63.19       49.05     33.17 o 
  -7  -4   4        0.41        1.74      3.76 o 
  -6  -4   4       70.35       73.57      9.84 o 
  -5  -4   4      475.18      474.56     17.36 o 
  -4  -4   4       12.95       16.78      6.87 o 
  -3  -4   4     1601.82     1623.99     41.85 o 
  -2  -4   4        0.13        0.09      1.82 o 
  -1  -4   4       72.00       67.31      3.26 o 
   0  -4   4       11.02        7.20      1.92 o 
   1  -4   4        3.72        5.85      1.84 o 
   2  -4   4      490.62      509.70      7.93 o 
   3  -4   4      105.70      104.90      5.00 o 
   4  -4   4     2097.30     2095.93     25.55 o 
   5  -4   4     2556.33     2820.60     34.30 o 
   6  -4   4       76.34       87.47      5.70 o 
   7  -4   4       33.54       47.24      6.37 o 
   8  -4   4       12.61       10.46      6.96 o 
   9  -4   4        5.23        2.80      2.89 o 
  10  -4   4       18.53       32.69     24.47 o 
  11  -4   4        6.39        7.68      6.91 o 
 -10  -3   4        2.79        3.04      9.52 o 
  -9  -3   4        3.71        4.30      4.53 o 
  -8  -3   4       69.69       63.53     27.69 o 
  -7  -3   4       86.70       81.31     28.49 o 
  -6  -3   4      507.09      531.66     19.52 o 
  -5  -3   4      139.39      155.01     12.41 o 
  -4  -3   4     1229.08     1215.42     22.97 o 
  -3  -3   4     2555.28     2613.76     28.03 o 
  -2  -3   4        5.57       11.09      5.20 o 
  -1  -3   4      674.62      595.42     10.12 o 
   0  -3   4      358.04      371.30      6.54 o 
   1  -3   4       36.64       38.05      2.34 o 
   2  -3   4      241.24      219.13      4.36 o 
   3  -3   4      354.75      341.86     12.87 o 
   4  -3   4     2132.48     2175.16     51.52 o 
   5  -3   4      720.78      695.03     16.43 o 
   6  -3   4      134.14      132.27     10.00 o 
   7  -3   4      185.04      174.47     11.62 o 
   8  -3   4       49.02       36.98     19.11 o 
   9  -3   4        1.06        0.92      4.60 o 
  10  -3   4       31.06       36.23     45.92 o 
  11  -3   4        0.23        5.97     11.00 o 
 -11  -2   4      170.45      197.95     21.22 o 
 -10  -2   4       57.42       64.35     16.23 o 
  -9  -2   4      103.52      111.04     11.77 o 
  -8  -2   4       77.09       73.95     14.19 o 
  -7  -2   4      999.33      992.30     30.96 o 
  -6  -2   4       56.41       57.30     20.35 o 
  -5  -2   4      124.15      121.28     14.73 o 
  -4  -2   4      380.09      378.51     12.39 o 
  -3  -2   4       76.54       71.18      7.12 o 
  -2  -2   4     2231.68     2223.73     32.81 o 
  -1  -2   4     4140.93     4372.42     60.56 o 
   0  -2   4      233.34      208.03      3.91 o 
   1  -2   4       83.18       90.01      2.19 o 
   2  -2   4     1900.84     2017.99     61.34 o 
   3  -2   4      263.45      281.81      6.06 o 
   4  -2   4     2108.06     1971.22     35.20 o 
   5  -2   4      214.79      250.17     15.32 o 
   6  -2   4     1046.02     1036.44     42.61 o 
   7  -2   4      309.08      322.19     20.01 o 
   8  -2   4       52.78       51.19      8.86 o 
   9  -2   4       33.66       39.81     42.38 o 
  10  -2   4       19.89       22.84     39.41 o 
 -11  -1   4       38.82       26.03     28.24 o 
 -10  -1   4       24.57       23.40     21.14 o 
  -9  -1   4        2.79        7.10      6.89 o 
  -8  -1   4      352.61      337.45     24.10 o 
  -7  -1   4      417.50      398.44     21.47 o 
  -6  -1   4      486.63      483.23     22.39 o 
  -5  -1   4       28.14       28.88     12.44 o 
  -4  -1   4      253.83      243.81     14.06 o 
  -3  -1   4        3.25        2.61      1.75 o 
  -2  -1   4     4037.92     4115.88    113.15 o 
  -1  -1   4     1264.37     1257.04     15.61 o 
   0  -1   4     2812.12     2784.52     47.31 o 
   1  -1   4        5.27       10.47      0.97 o 
   2  -1   4      149.22      157.62      3.52 o 
   3  -1   4      404.43      373.41      9.31 o 
   4  -1   4      252.88      252.65      7.83 o 
   5  -1   4       10.16       21.96      9.41 o 
   6  -1   4      119.80      115.81     10.75 o 
   7  -1   4        1.72        2.03      3.83 o 
   8  -1   4        1.38        0.07      4.85 o 
   9  -1   4       63.36       63.72     71.67 o 
  10  -1   4        5.92        7.76     18.07 o 
 -12   0   4       10.43        8.14     10.27 o 
 -11   0   4       16.40       12.87     12.42 o 
 -10   0   4      127.73      128.68     19.30 o 
  -9   0   4        7.90        8.16      6.17 o 
  -8   0   4      241.62      232.85     19.66 o 
  -7   0   4        7.14        7.98      5.65 o 
  -6   0   4       88.40      101.41     12.42 o 
  -5   0   4       34.63       29.32     15.87 o 
  -4   0   4      764.59      788.60     13.32 o 
  -3   0   4       20.20       13.52      4.40 o 
  -2   0   4      287.23      282.21      6.35 o 
  -1   0   4        3.92        6.26      1.98 o 
   0   0   4       19.08       20.21      2.04 o 
   1   0   4      440.10      475.90     12.60 o 
   2   0   4      230.25      236.30     11.28 o 
   3   0   4        8.67       16.78      4.42 o 
   4   0   4        4.54        5.63      2.88 o 
   5   0   4        0.15        2.78      2.36 o 
   6   0   4       10.95       16.09     12.06 o 
   7   0   4      203.21      175.54     13.81 o 
   8   0   4        0.43        1.63      4.38 o 
   9   0   4       14.39       22.44     30.17 o 
  10   0   4        4.67        4.98      9.13 o 
 -12   1   4        3.80        5.50      6.09 o 
 -11   1   4      131.93      137.73     19.16 o 
 -10   1   4      626.28      694.99     32.78 o 
  -9   1   4      648.23      582.31     30.54 o 
  -8   1   4       14.49       19.33     11.24 o 
  -7   1   4        5.48        6.72      6.24 o 
  -6   1   4      530.93      601.16     23.55 o 
  -5   1   4       11.32       10.75      5.81 o 
  -4   1   4      233.60      247.00     13.06 o 
  -3   1   4       69.63       66.53      3.85 o 
  -2   1   4     3676.76     3485.70     38.85 o 
  -1   1   4      104.95      107.59      3.72 o 
   0   1   4      666.89      643.05      8.88 o 
   1   1   4       51.60       64.62      3.98 o 
   2   1   4      182.31      174.80      9.27 o 
   3   1   4      125.77      124.37      6.05 o 
   4   1   4        9.40        9.97      4.53 o 
   5   1   4     2026.52     2208.38     43.06 o 
   6   1   4      291.13      273.64     20.43 o 
   7   1   4      128.26      134.14     14.47 o 
   8   1   4       90.18      100.36     15.83 o 
   9   1   4        4.05       11.35     11.57 o 
 -12   2   4       31.31       21.87     20.67 o 
 -11   2   4      181.10      195.46     40.04 o 
 -10   2   4       25.63       24.68     12.14 o 
  -9   2   4        7.41        8.14      5.73 o 
  -8   2   4      314.56      300.02     19.86 o 
  -7   2   4      155.23      175.55     21.63 o 
  -6   2   4      527.09      541.55     35.34 o 
  -5   2   4      475.06      445.17     51.61 o 
  -4   2   4      391.40      397.60     10.67 o 
  -3   2   4      182.40      152.15      5.01 o 
  -2   2   4       50.74       56.66      3.04 o 
  -1   2   4      129.48      139.90      4.18 o 
   0   2   4     1320.42     1464.22     20.08 o 
   1   2   4       29.56       45.49      3.75 o 
   2   2   4      962.33      918.18     36.50 o 
   3   2   4      172.88      158.81     14.74 o 
   4   2   4       21.46       31.38     18.13 o 
   5   2   4      124.69      118.31     15.40 o 
   6   2   4       85.33       79.51      9.93 o 
   7   2   4        9.25        6.51      8.81 o 
   8   2   4       56.40       39.59     32.30 o 
   9   2   4       40.02       27.12     61.23 o 
 -12   3   4        1.74        2.93      6.77 o 
 -11   3   4      274.10      268.87     19.92 o 
 -10   3   4     1437.74     1515.58    100.12 o 
  -9   3   4      287.22      302.16     21.44 o 
  -8   3   4      506.45      518.31     21.66 o 
  -7   3   4       91.84       91.77     10.32 o 
  -6   3   4      587.55      588.38     26.08 o 
  -5   3   4      578.81      532.51     74.18 o 
  -4   3   4      138.54      145.90      8.32 o 
  -3   3   4     7679.83     8193.46    112.85 o 
  -2   3   4      963.66      838.01     19.66 o 
  -1   3   4       36.29       17.60      3.19 o 
   0   3   4      131.95      134.02      7.00 o 
   1   3   4      308.81      316.52     13.81 o 
   2   3   4      261.03      313.05     14.92 o 
   3   3   4      625.47      616.11     24.92 o 
   4   3   4        2.95        6.22      5.61 o 
   5   3   4      247.22      260.76     18.16 o 
   6   3   4       40.27       41.44     28.81 o 
   7   3   4      195.35      220.51     20.80 o 
   8   3   4        8.68        7.16      7.43 o 
 -13   4   4        3.64        5.59      7.65 o 
 -12   4   4      240.43      256.95     19.74 o 
 -11   4   4        0.36        7.68      4.86 o 
 -10   4   4       90.87       79.43     14.64 o 
  -9   4   4      219.93      226.69     15.40 o 
  -8   4   4       54.27       51.58     23.69 o 
  -7   4   4       81.59       82.13      8.52 o 
  -6   4   4      329.07      314.09     60.72 o 
  -5   4   4      553.80      467.95     92.87 o 
  -4   4   4      603.53      577.31     10.68 o 
  -3   4   4     2087.36     2162.58     32.98 o 
  -2   4   4      195.28      179.90     10.27 o 
  -1   4   4      193.30      169.21      7.40 o 
   0   4   4      329.95      369.05     12.15 o 
   1   4   4       14.00       17.83      7.48 o 
   2   4   4        0.02        2.90      4.72 o 
   3   4   4      409.79      377.38     17.91 o 
   4   4   4       10.67       13.97      9.34 o 
   5   4   4       63.31       61.95     12.30 o 
   6   4   4       15.12       11.27      7.80 o 
   7   4   4       29.43       28.87     32.36 o 
 -13   5   4        1.28        3.43      4.31 o 
 -12   5   4      104.74      111.18     17.47 o 
 -11   5   4      331.63      361.26     30.43 o 
 -10   5   4       34.73       34.01     21.38 o 
  -9   5   4      127.14      127.60     12.09 o 
  -8   5   4        9.54        9.55      5.48 o 
  -7   5   4        9.11       10.85      6.30 o 
  -6   5   4       73.14       70.12      6.28 o 
  -5   5   4       48.47       52.28      6.24 o 
  -4   5   4     1041.70      999.13     24.61 o 
  -3   5   4      600.28      582.82     26.04 o 
  -2   5   4       42.61       38.57      3.73 o 
  -1   5   4     1063.77     1037.06     25.57 o 
   0   5   4       52.98       53.47      6.40 o 
   1   5   4       25.77       32.77     15.84 o 
   2   5   4       82.83       62.29     12.28 o 
   3   5   4        0.39        2.62      5.07 o 
   4   5   4      196.88      195.81     17.59 o 
   5   5   4        3.98        8.08      8.81 o 
   6   5   4        4.81        5.79      5.43 o 
   7   5   4        0.34        1.80      4.71 o 
 -13   6   4        4.44        3.82      5.27 o 
 -12   6   4      497.51      518.74     24.64 o 
 -11   6   4        9.47        7.92      9.05 o 
 -10   6   4      295.84      295.84     22.35 o 
  -9   6   4      359.08      351.93     19.21 o 
  -8   6   4      695.08      685.52     24.77 o 
  -7   6   4      128.75      115.46      8.75 o 
  -6   6   4      403.49      390.10     25.76 o 
  -5   6   4      149.55      143.10     11.41 o 
  -4   6   4     1059.15     1051.76     28.45 o 
  -3   6   4     1125.45     1168.97     31.63 o 
  -2   6   4      217.27      205.23     12.88 o 
  -1   6   4      748.55      784.43     25.61 o 
   0   6   4       49.89       46.77      7.41 o 
   1   6   4      999.01      951.00     28.22 o 
   2   6   4      170.17      161.89     13.85 o 
   3   6   4        1.84        0.51      5.70 o 
   4   6   4      254.89      285.96     18.81 o 
   5   6   4        3.64        6.78      8.18 o 
   6   6   4      163.90      177.87     14.90 o 
 -13   7   4      103.61       88.84     25.94 o 
 -12   7   4       44.20       19.76     35.02 o 
 -11   7   4       27.04       19.94     14.87 o 
 -10   7   4      240.03      229.41     18.54 o 
  -9   7   4        2.57        4.28      4.82 o 
  -8   7   4       61.04       53.19      7.00 o 
  -7   7   4       41.96       40.03      3.23 o 
  -6   7   4       14.64       16.15      7.75 o 
  -5   7   4       16.89       22.14      9.84 o 
  -4   7   4      116.50      131.84     11.70 o 
  -3   7   4       14.26       20.19     11.94 o 
  -2   7   4      108.72       99.88      4.54 o 
  -1   7   4       26.47       26.86     11.09 o 
   0   7   4      465.13      463.34     18.25 o 
   1   7   4      164.25      147.31      9.81 o 
   2   7   4       79.16       64.36     12.64 o 
   3   7   4        5.14        5.15      5.23 o 
   4   7   4       34.42       27.99     21.96 o 
   5   7   4       16.34       19.05     12.99 o 
 -12   8   4        0.05        1.31      6.16 o 
 -11   8   4        5.21        8.17      9.42 o 
 -10   8   4      213.33      208.36     22.52 o 
  -9   8   4      183.88      197.83     25.27 o 
  -8   8   4      209.25      227.15     21.77 o 
  -7   8   4      125.73      106.25     11.46 o 
  -6   8   4        6.90        9.70      5.78 o 
  -5   8   4       40.99       36.40     17.49 o 
  -4   8   4      270.70      245.98     18.40 o 
  -3   8   4      869.45      877.39     30.48 o 
  -2   8   4      718.18      748.92     28.14 o 
  -1   8   4        4.51       11.61      5.29 o 
   0   8   4      249.41      234.05     13.40 o 
   1   8   4        0.68        3.55      4.63 o 
   2   8   4        1.31        1.62      3.65 o 
   3   8   4        2.86        4.91      5.46 o 
   4   8   4       81.41       86.89     10.17 o 
 -12   9   4        2.30        3.69      7.93 o 
 -11   9   4       61.78       44.31     56.12 o 
 -10   9   4       17.14        8.97     10.68 o 
  -9   9   4        9.67       10.50     16.23 o 
  -8   9   4      131.26      146.19     13.44 o 
  -7   9   4       97.89       87.92     18.77 o 
  -6   9   4      181.56      153.66     13.43 o 
  -5   9   4        0.84        2.59      4.89 o 
  -4   9   4      208.32      208.16     15.10 o 
  -3   9   4       39.52       51.19     17.60 o 
  -2   9   4      503.62      565.43     27.89 o 
  -1   9   4      314.76      292.40     24.67 o 
   0   9   4      136.73      134.35     13.89 o 
   1   9   4       48.11       41.13     10.61 o 
   2   9   4       20.28       18.64     13.65 o 
   3   9   4        5.91        6.84      5.67 o 
 -12  10   4        1.60        4.69     10.39 o 
 -11  10   4        6.09       13.49     13.98 o 
 -10  10   4       98.75      101.47     17.80 o 
  -9  10   4        4.45        7.05      5.61 o 
  -8  10   4       36.57       44.62     21.62 o 
  -7  10   4       52.96       56.41     22.82 o 
  -6  10   4      109.76      118.20     16.96 o 
  -5  10   4        0.17        4.22      4.42 o 
  -4  10   4       10.15       11.96      6.13 o 
  -3  10   4      232.99      226.07     19.66 o 
  -2  10   4       75.41       51.77     29.71 o 
  -1  10   4       16.97        9.77      7.44 o 
   0  10   4       33.39       18.94     11.52 o 
   1  10   4        4.96        5.20      5.96 o 
   2  10   4        1.25        0.64      4.53 o 
 -11  11   4      147.78      170.52     23.56 o 
 -10  11   4       46.29       49.25     41.45 o 
  -9  11   4       10.34       10.34      9.89 o 
  -8  11   4        1.04        7.71      5.92 o 
  -7  11   4       41.81       32.18     18.78 o 
  -6  11   4        0.03        1.84      4.19 o 
  -5  11   4        0.43        3.67      5.23 o 
  -4  11   4       37.63       31.61     18.00 o 
  -3  11   4      138.99      163.37     14.52 o 
  -2  11   4      306.47      350.05     23.01 o 
  -1  11   4        4.20        3.73      6.39 o 
   0  11   4       33.03       29.39     23.82 o 
 -10  12   4        3.71        1.60      5.85 o 
  -9  12   4        2.90        2.20      8.65 o 
  -8  12   4       18.85       13.84     13.23 o 
  -7  12   4       52.70       39.55     30.90 o 
  -6  12   4        6.31        8.66      7.48 o 
  -5  12   4        0.02        2.37      3.96 o 
  -4  12   4      101.40       94.70     12.36 o 
  -3  12   4      254.52      218.17     16.75 o 
  -2  12   4        0.17        1.34      8.65 o 
  -1  12   4        0.39        4.47      6.43 o 
  -8  13   4       46.18       27.59     26.28 o 
  -7  13   4       24.50       19.91     17.91 o 
  -6  13   4       12.09       10.73      8.78 o 
  -5  13   4        0.72        1.21      4.03 o 
  -4  13   4       34.28       20.40     16.41 o 
   2 -14   5       30.40       11.75     19.73 o 
   3 -14   5        0.02        4.18     13.36 o 
   4 -14   5        0.30        3.13      4.31 o 
   6 -14   5      146.92      170.82     21.26 o 
   0 -13   5       79.57       48.62     50.50 o 
   1 -13   5      137.76       84.55     27.12 o 
   2 -13   5       35.64       25.60     27.04 o 
   3 -13   5       61.34       58.93     64.58 o 
   4 -13   5        0.95        0.59      6.40 o 
   5 -13   5        4.37        5.81      6.56 o 
   6 -13   5       60.89       51.57     35.88 o 
   7 -13   5        5.88        2.60      5.41 o 
  -2 -12   5       42.44       26.00     34.46 o 
  -1 -12   5        0.14        0.66      5.65 o 
   0 -12   5       90.06       75.10     15.68 o 
   1 -12   5       59.95       54.62     14.44 o 
   2 -12   5        0.16        1.46      5.14 o 
   3 -12   5      102.19      116.67     15.74 o 
   4 -12   5       44.05       37.29     16.77 o 
   5 -12   5      131.80      143.76     14.22 o 
   6 -12   5       15.08       12.06     11.94 o 
   7 -12   5        2.01       -0.32      6.48 o 
  -4 -11   5       65.55       75.07     16.57 o 
  -3 -11   5       89.09       86.83     20.70 o 
  -2 -11   5        4.85        4.97      7.73 o 
  -1 -11   5      245.44      227.23     19.42 o 
   0 -11   5       91.52       70.26     35.82 o 
   1 -11   5       80.33       74.00     10.21 o 
   2 -11   5        9.88       19.70     11.18 o 
   3 -11   5      287.70      305.35     23.23 o 
   4 -11   5      432.16      426.71     28.32 o 
   5 -11   5        0.04        1.69      5.54 o 
   6 -11   5       23.32       25.41     19.14 o 
   7 -11   5        0.00        1.02      3.21 o 
  -5 -10   5       77.74       62.36     44.50 o 
  -4 -10   5        0.84        2.71      5.76 o 
  -3 -10   5       24.73       20.99     18.32 o 
  -2 -10   5        3.17        4.64      6.14 o 
  -1 -10   5      935.30      930.89     56.90 o 
   0 -10   5       56.84       59.56     26.68 o 
   1 -10   5       34.51       41.40     19.49 o 
   2 -10   5       89.75      102.44     12.65 o 
   3 -10   5      181.56      179.86     13.91 o 
   4 -10   5       85.58       86.39     14.12 o 
   5 -10   5        4.81        6.26      5.54 o 
   6 -10   5       23.54       25.78     20.78 o 
   7 -10   5       64.89       73.41     10.23 o 
  -6  -9   5      191.92      191.51     32.54 o 
  -5  -9   5        7.16       15.33     10.11 o 
  -4  -9   5      307.55      311.45     24.11 o 
  -3  -9   5      157.42      161.82     18.86 o 
  -2  -9   5       83.85       63.28     40.23 o 
  -1  -9   5       84.27       81.23     35.77 o 
   0  -9   5       10.94       16.05      8.35 o 
   1  -9   5        5.45        7.10      5.26 o 
   2  -9   5      567.00      561.79     28.51 o 
   3  -9   5       61.78       65.73      8.79 o 
   4  -9   5       10.15       10.82      7.12 o 
   5  -9   5       44.89       53.57     10.21 o 
   6  -9   5       58.40       76.87      9.64 o 
   7  -9   5      247.86      274.70     25.60 o 
   8  -9   5       32.80       25.81     19.29 o 
   9  -9   5        0.45        3.13     11.65 o 
  10  -9   5       73.56       82.76     39.28 o 
  -7  -8   5      235.16      276.99     24.75 o 
  -6  -8   5      167.62      149.65     22.79 o 
  -5  -8   5        2.70        3.87      6.62 o 
  -4  -8   5      378.94      400.84     32.33 o 
  -3  -8   5      315.41      273.01     20.31 o 
  -2  -8   5        3.39        7.33      5.56 o 
  -1  -8   5      389.98      396.72     21.22 o 
   0  -8   5       64.32       62.41     20.68 o 
   1  -8   5     1316.35     1375.44     80.52 o 
   2  -8   5        0.70        1.36      1.00 o 
   3  -8   5       89.87       84.13      5.17 o 
   4  -8   5      186.64      178.41     20.02 o 
   5  -8   5       85.02       83.58      6.72 o 
   6  -8   5       23.23       20.73     12.77 o 
   7  -8   5        7.92        5.59      3.66 o 
   8  -8   5        7.56        8.07      5.46 o 
   9  -8   5       74.35       75.53     48.54 o 
  10  -8   5        1.77        6.75     12.10 o 
  11  -8   5      285.65      305.28     36.79 o 
  -8  -7   5        1.46        4.38      7.13 o 
  -7  -7   5      100.33      102.75     27.82 o 
  -6  -7   5       43.28       49.36     27.61 o 
  -5  -7   5       42.31       63.32     24.94 o 
  -4  -7   5       67.78       46.81     25.85 o 
  -3  -7   5      364.76      292.14     19.53 o 
  -2  -7   5       10.64       15.24      8.31 o 
  -1  -7   5       81.32       73.29     13.77 o 
   0  -7   5       50.13       57.69     23.91 o 
   1  -7   5      483.50      492.09     21.80 o 
   2  -7   5      117.64       97.50      4.85 o 
   3  -7   5      154.73      140.08      6.52 o 
   4  -7   5       37.57       35.20      5.66 o 
   5  -7   5       20.22       23.51      5.37 o 
   6  -7   5      116.42      109.56      9.85 o 
   7  -7   5       49.45       46.40     36.60 o 
   8  -7   5       16.56       14.51      7.79 o 
   9  -7   5       14.41       13.95     11.51 o 
  10  -7   5       39.53       36.87     42.06 o 
  11  -7   5        7.54        2.46     13.12 o 
  -8  -6   5       33.40       28.19     29.73 o 
  -7  -6   5      116.50      113.85     15.69 o 
  -6  -6   5       14.93       16.86      8.13 o 
  -5  -6   5       85.94      106.55     47.68 o 
  -4  -6   5     1170.58     1250.58     47.20 o 
  -3  -6   5      194.20      203.28      8.04 o 
  -2  -6   5     1147.07     1171.85     37.63 o 
  -1  -6   5      384.02      390.11     19.35 o 
   0  -6   5     1733.46     1747.45     43.61 o 
   1  -6   5      356.80      321.83     11.21 o 
   2  -6   5       56.50       56.05      3.20 o 
   3  -6   5      959.88      998.23     17.77 o 
   4  -6   5      369.54      415.83     17.94 o 
   5  -6   5       14.31       16.75      5.76 o 
   6  -6   5      363.42      377.83     13.89 o 
   7  -6   5      195.36      180.32      8.81 o 
   8  -6   5      155.33      171.25     22.89 o 
   9  -6   5      218.12      233.20     34.35 o 
  10  -6   5       50.09       40.43     46.29 o 
  11  -6   5       28.50       26.53     50.42 o 
  -9  -5   5       51.50       45.30     42.28 o 
  -8  -5   5        5.97        6.85      8.37 o 
  -7  -5   5        2.76        5.72      9.00 o 
  -6  -5   5       38.40       35.35     21.21 o 
  -5  -5   5      133.30      103.32     32.74 o 
  -4  -5   5      180.66      201.69      9.88 o 
  -3  -5   5      841.19      814.25     19.02 o 
  -2  -5   5     1299.73     1248.16     19.08 o 
  -1  -5   5       16.95       21.00     10.96 o 
   0  -5   5      355.28      391.74     11.11 o 
   1  -5   5       54.81       58.25      2.66 o 
   2  -5   5       49.72       44.61      2.76 o 
   3  -5   5     1054.65     1047.64     13.70 o 
   4  -5   5       89.72       91.37      5.57 o 
   5  -5   5      579.28      640.38     22.46 o 
   6  -5   5       39.09       43.11      3.89 o 
   7  -5   5        2.55        1.76      2.75 o 
   8  -5   5        3.69        5.85      4.97 o 
   9  -5   5      280.39      255.00     39.14 o 
  10  -5   5        6.63        6.43     19.01 o 
  11  -5   5      102.32      130.39     26.53 o 
 -10  -4   5       31.22       26.44     27.38 o 
  -9  -4   5        5.14       11.53     13.16 o 
  -8  -4   5        1.73       -0.28      7.76 o 
  -7  -4   5        0.52        3.37      6.92 o 
  -6  -4   5      446.01      411.66     37.44 o 
  -5  -4   5     1880.37     1924.89     49.35 o 
  -4  -4   5        0.72        1.50      1.76 o 
  -3  -4   5     1341.40     1298.05     32.06 o 
  -2  -4   5      402.76      412.04      7.94 o 
  -1  -4   5       17.10       11.49      2.15 o 
   0  -4   5       25.46       30.33      2.75 o 
   1  -4   5        1.40        1.43      1.06 o 
   2  -4   5       42.55       41.18      2.48 o 
   3  -4   5     1742.46     1669.43     44.21 o 
   4  -4   5      416.68      443.72      9.75 o 
   5  -4   5     1727.34     1745.52     50.80 o 
   6  -4   5      250.48      262.50     12.99 o 
   7  -4   5       25.48       16.00      3.36 o 
   8  -4   5      214.15      216.20     26.08 o 
   9  -4   5       36.95       39.30     27.87 o 
  10  -4   5       93.21       72.05     88.38 o 
 -10  -3   5        0.54        3.83      6.20 o 
  -9  -3   5       24.59       25.75     15.50 o 
  -8  -3   5      224.30      221.23     23.66 o 
  -7  -3   5       31.54       35.44     17.19 o 
  -6  -3   5      481.90      413.84     77.15 o 
  -5  -3   5     1382.72     1422.17    169.28 o 
  -4  -3   5      169.76      155.44     10.23 o 
  -3  -3   5     3066.23     3179.50     36.88 o 
  -2  -3   5      907.52     1060.69     17.99 o 
  -1  -3   5       27.77       35.03      3.47 o 
   0  -3   5      272.73      277.56     11.11 o 
   1  -3   5      146.47      165.09      6.52 o 
   2  -3   5     1230.78     1245.52     61.74 o 
   3  -3   5     3742.83     3690.03    103.64 o 
   4  -3   5      918.19      961.76     37.81 o 
   5  -3   5     1409.24     1431.85     67.10 o 
   6  -3   5        7.73       10.94      6.43 o 
   7  -3   5      117.88      132.91      9.67 o 
   8  -3   5        8.70       12.37     10.82 o 
   9  -3   5       40.15       27.15     36.52 o 
  10  -3   5       78.20      100.54     22.04 o 
 -11  -2   5       47.55       41.32     47.64 o 
 -10  -2   5       33.72       27.14     22.21 o 
  -9  -2   5      142.12      131.97     17.88 o 
  -8  -2   5      366.58      369.85     27.79 o 
  -7  -2   5      667.28      673.29     36.48 o 
  -6  -2   5       27.66       24.94     15.36 o 
  -5  -2   5      152.06      151.04     15.06 o 
  -4  -2   5      109.35      102.35      7.29 o 
  -3  -2   5      267.07      323.49     10.34 o 
  -2  -2   5     1542.97     1735.15     25.28 o 
  -1  -2   5     8019.08     8759.04     83.04 o 
   0  -2   5       41.46       43.88      3.01 o 
   1  -2   5      557.02      583.32     10.87 o 
   2  -2   5       13.26        9.60      5.34 o 
   3  -2   5      962.38      934.85     39.30 o 
   4  -2   5      301.01      294.10      9.06 o 
   5  -2   5      283.90      318.99      8.48 o 
   6  -2   5        8.63        7.46      3.54 o 
   7  -2   5      628.57      625.23     29.91 o 
   8  -2   5       90.38       86.08     77.38 o 
   9  -2   5       41.33       38.74     53.82 o 
  10  -2   5      126.29      151.51     29.32 o 
 -11  -1   5       42.79       55.78     40.81 o 
 -10  -1   5       65.69       60.98     15.61 o 
  -9  -1   5       75.80       71.49     32.45 o 
  -8  -1   5      585.41      618.21     49.68 o 
  -7  -1   5      295.24      270.19     17.93 o 
  -6  -1   5       96.86       71.53     17.16 o 
  -5  -1   5        7.02        9.42      5.74 o 
  -4  -1   5      370.03      380.34     12.45 o 
  -3  -1   5       75.02       86.37      6.99 o 
  -2  -1   5      101.74      103.73      4.54 o 
  -1  -1   5     3127.94     3249.01     39.93 o 
   0  -1   5       21.16       29.13      3.53 o 
   1  -1   5      215.29      250.71      6.33 o 
   2  -1   5     1648.31     1909.47     96.65 o 
   3  -1   5       42.64       42.86      2.88 o 
   4  -1   5      240.33      238.16     11.45 o 
   5  -1   5       94.72       80.45      6.80 o 
   6  -1   5        5.42        2.83      4.35 o 
   7  -1   5       23.63       21.72     12.59 o 
   8  -1   5       64.61       61.10     61.69 o 
   9  -1   5       13.62       17.46     15.23 o 
  10  -1   5      150.81      178.48     29.48 o 
 -12   0   5       21.60       17.24     24.91 o 
 -11   0   5        9.33        5.49      5.40 o 
 -10   0   5        0.35        4.51      5.71 o 
  -9   0   5        2.84        5.54      9.00 o 
  -8   0   5      148.19      147.42     21.95 o 
  -7   0   5      369.46      337.70     20.67 o 
  -6   0   5        0.44        0.67      6.92 o 
  -5   0   5      652.64      730.52     22.26 o 
  -4   0   5     1421.45     1601.54     29.28 o 
  -3   0   5     1095.63     1101.12     27.24 o 
  -2   0   5      322.59      320.49      7.31 o 
  -1   0   5     1887.52     2008.72     33.49 o 
   0   0   5      371.84      389.76      7.53 o 
   1   0   5      283.16      289.82     13.75 o 
   2   0   5       13.09       11.34      2.09 o 
   3   0   5      297.39      307.06      9.72 o 
   4   0   5        4.38        1.71      1.97 o 
   5   0   5     1087.83      819.49     78.04 o 
   6   0   5      110.45      111.37     10.74 o 
   7   0   5        0.61       -1.96      4.69 o 
   8   0   5        0.62        3.05      9.13 o 
   9   0   5        1.23        5.25     10.50 o 
 -12   1   5       57.81       49.62     51.12 o 
 -11   1   5        0.15        2.67      8.63 o 
 -10   1   5       42.55       54.75     31.40 o 
  -9   1   5      553.35      575.88     32.97 o 
  -8   1   5      176.33      188.73     18.02 o 
  -7   1   5      290.59      309.73     17.74 o 
  -6   1   5      215.41      203.56     15.73 o 
  -5   1   5       15.33       43.41     19.74 o 
  -4   1   5     2607.16     2568.91    144.58 o 
  -3   1   5      185.49      150.93      6.22 o 
  -2   1   5      901.54      875.75     13.41 o 
  -1   1   5        3.49       10.30      3.03 o 
   0   1   5      210.50      240.28      9.42 o 
   1   1   5       10.55       11.77      2.94 o 
   2   1   5       66.45       69.43      4.46 o 
   3   1   5        7.92        6.97      3.31 o 
   4   1   5      103.74       93.72     12.18 o 
   5   1   5      364.13      331.87     18.37 o 
   6   1   5       72.01       53.94      8.98 o 
   7   1   5       16.44       11.94      8.48 o 
   8   1   5        9.01       13.12     11.57 o 
   9   1   5      128.49      142.47     24.66 o 
 -12   2   5      104.50       92.54     21.36 o 
 -11   2   5       26.65       20.57     12.09 o 
 -10   2   5     2006.68     1962.09    132.32 o 
  -9   2   5        9.72       10.07      5.99 o 
  -8   2   5        1.42        1.22      4.73 o 
  -7   2   5       51.16       38.11     14.32 o 
  -6   2   5       30.36       35.28     15.37 o 
  -5   2   5       86.28       86.42      7.97 o 
  -4   2   5      209.79      191.49     10.89 o 
  -3   2   5       15.72       12.90      3.61 o 
  -2   2   5      408.19      401.68      7.57 o 
  -1   2   5     2126.59     2222.97     41.02 o 
   0   2   5      384.93      401.62      9.86 o 
   1   2   5        5.10       10.47      5.52 o 
   2   2   5       23.95       27.60     11.80 o 
   3   2   5      250.49      256.57     20.81 o 
   4   2   5       93.25       88.79     12.44 o 
   5   2   5      224.06      190.79     14.03 o 
   6   2   5        8.54       15.84     10.93 o 
   7   2   5       13.40       13.12      9.48 o 
 -12   3   5      119.48      125.78     23.93 o 
 -11   3   5      110.24      112.69     20.69 o 
 -10   3   5      129.23      118.25     23.29 o 
  -9   3   5       60.17       57.03     22.43 o 
  -8   3   5        0.83        1.94      5.06 o 
  -7   3   5       19.50       21.23      9.98 o 
  -6   3   5      356.92      369.44     16.29 o 
  -5   3   5     1088.80     1112.62     40.16 o 
  -4   3   5      391.63      384.12      9.33 o 
  -3   3   5     2684.96     2814.49    101.44 o 
  -2   3   5     3317.31     3295.26     84.70 o 
  -1   3   5      489.31      506.66     21.46 o 
   0   3   5        0.02        2.51      3.52 o 
   1   3   5      145.72      144.61     11.64 o 
   2   3   5      125.35      124.12     14.52 o 
   3   3   5      505.07      455.07     19.34 o 
   4   3   5      229.39      234.90     18.98 o 
   5   3   5      350.82      325.60     21.52 o 
   6   3   5       28.89       21.09     12.94 o 
   7   3   5        8.19        3.61      5.73 o 
   8   3   5       21.18       19.92     37.27 o 
 -13   4   5      107.04      112.61     28.26 o 
 -12   4   5      163.74      138.89     16.35 o 
 -11   4   5      694.22      701.36     32.37 o 
 -10   4   5      758.13      767.71     46.89 o 
  -9   4   5       51.34       67.44     29.82 o 
  -8   4   5       47.28       35.78     16.36 o 
  -7   4   5      341.63      363.00     16.88 o 
  -6   4   5      434.42      467.92     20.98 o 
  -5   4   5     1960.25     2047.68     57.26 o 
  -4   4   5      249.71      234.78      9.26 o 
  -3   4   5     1392.89     1397.07     19.97 o 
  -2   4   5     1539.60     1627.84     31.62 o 
  -1   4   5      236.33      223.37     12.36 o 
   0   4   5       27.83       40.44     13.17 o 
   1   4   5      135.10      144.02     13.07 o 
   2   4   5       71.13       59.46     11.67 o 
   3   4   5     1682.67     1594.69     58.40 o 
   4   4   5       10.25       17.97     10.65 o 
   5   4   5      244.07      255.30     18.15 o 
   6   4   5       46.86       53.68     12.85 o 
   7   4   5        8.29       19.63     27.26 o 
 -13   5   5      191.39      194.08     19.41 o 
 -12   5   5       97.39       93.33     12.93 o 
 -11   5   5      116.50      122.22     15.15 o 
 -10   5   5      156.49      148.96     14.13 o 
  -9   5   5        3.05        6.77      5.24 o 
  -8   5   5        0.03        1.35      2.26 o 
  -7   5   5       64.57       54.53      8.16 o 
  -6   5   5      476.72      469.21     18.13 o 
  -5   5   5     1295.16     1287.89     26.71 o 
  -4   5   5       27.33       24.34      2.58 o 
  -3   5   5     6477.64     6668.85    169.15 o 
  -2   5   5      260.05      286.28     13.46 o 
  -1   5   5      379.27      341.69     24.42 o 
   0   5   5        1.39        1.36      5.66 o 
   1   5   5       40.90       48.04     10.97 o 
   2   5   5      757.81      737.89     28.65 o 
   3   5   5       74.34       81.19     12.27 o 
   4   5   5       27.62       23.39     14.10 o 
   5   5   5      156.91      147.77     15.63 o 
   6   5   5       34.37       24.78     31.37 o 
 -13   6   5        4.05        5.52      8.65 o 
 -12   6   5       23.63       15.22     18.89 o 
 -11   6   5       14.12       11.49     19.79 o 
 -10   6   5       20.82       15.88     13.08 o 
  -9   6   5      211.18      194.06     13.09 o 
  -8   6   5      107.63      101.68      8.89 o 
  -7   6   5      192.06      194.43      9.82 o 
  -6   6   5      273.98      275.66     13.43 o 
  -5   6   5      529.69      508.95     20.24 o 
  -4   6   5      338.07      344.60     25.66 o 
  -3   6   5      246.15      220.41     13.04 o 
  -2   6   5        1.36        2.00      2.73 o 
  -1   6   5        4.29        4.43      2.64 o 
   0   6   5        6.29        6.54      3.43 o 
   1   6   5     1227.27     1260.19     58.85 o 
   2   6   5      667.19      661.23     28.70 o 
   3   6   5       14.12       17.29     11.64 o 
   4   6   5       52.27       46.80     28.28 o 
   5   6   5       25.48       23.32     18.07 o 
 -12   7   5       37.65       26.45     40.27 o 
 -11   7   5        1.60        3.24     11.81 o 
 -10   7   5       32.92       20.64     35.45 o 
  -9   7   5       27.51       25.37     11.10 o 
  -8   7   5       27.81       22.36      4.36 o 
  -7   7   5        7.53        2.88      2.64 o 
  -6   7   5       46.77       53.05     22.97 o 
  -5   7   5       67.74       83.25     29.60 o 
  -4   7   5       11.18       13.22      7.08 o 
  -3   7   5       62.87       74.27     10.71 o 
  -2   7   5       12.05       16.58      5.96 o 
  -1   7   5        2.32        4.92      4.64 o 
   0   7   5      667.88      664.69     32.81 o 
   1   7   5      472.02      449.70     22.33 o 
   2   7   5      258.27      260.71     21.23 o 
   3   7   5        6.59        5.22      5.89 o 
   4   7   5       90.85       99.31     10.89 o 
   5   7   5        6.49        9.15      7.26 o 
 -12   8   5       23.98       21.53     22.41 o 
 -11   8   5        0.34        2.12      9.56 o 
 -10   8   5       44.63       32.66     45.06 o 
  -9   8   5       16.66       10.23      9.13 o 
  -8   8   5       31.74       26.29     35.69 o 
  -7   8   5        1.98        6.98      6.57 o 
  -6   8   5      177.67      163.11     14.15 o 
  -5   8   5     1112.68     1135.79     62.24 o 
  -4   8   5       17.78       17.17      7.41 o 
  -3   8   5      213.28      200.90     21.53 o 
  -2   8   5      183.32      194.34     10.28 o 
  -1   8   5        4.18        3.76      4.02 o 
   0   8   5      146.02      145.20     10.34 o 
   1   8   5       47.86       40.52      9.61 o 
   2   8   5       12.79       12.37      7.20 o 
   3   8   5       36.61       30.68     10.58 o 
   4   8   5       16.02        8.97     13.13 o 
 -12   9   5        0.90        2.57      7.55 o 
 -11   9   5      123.08      133.01     20.00 o 
 -10   9   5      242.30      219.74     24.47 o 
  -9   9   5      137.39      162.50     16.19 o 
  -8   9   5        0.03        3.59      6.73 o 
  -7   9   5        1.13        2.98      4.26 o 
  -6   9   5       15.32       17.36     11.39 o 
  -5   9   5       51.84       60.11     12.68 o 
  -4   9   5       20.80       18.63     10.04 o 
  -3   9   5       40.21       55.50     24.69 o 
  -2   9   5      100.61      118.90     18.84 o 
  -1   9   5     1159.02     1240.78     38.13 o 
   0   9   5       18.46       25.16     21.57 o 
   1   9   5        6.08        8.38      8.86 o 
   2   9   5        3.05        3.72      5.34 o 
 -11  10   5       40.58       49.45     30.92 o 
 -10  10   5       66.49       97.26     20.87 o 
  -9  10   5       15.59       10.21      5.87 o 
  -8  10   5        2.60       -0.26      6.87 o 
  -7  10   5       18.31        7.29      5.36 o 
  -6  10   5        0.07        3.51      7.84 o 
  -5  10   5       62.12       54.64     25.61 o 
  -4  10   5        0.23        4.19      5.69 o 
  -3  10   5       29.31       30.73     21.85 o 
  -2  10   5      511.55      574.52     24.70 o 
  -1  10   5      473.74      504.59     27.30 o 
   0  10   5       21.30       18.95     15.44 o 
   1  10   5       37.68       26.88     27.70 o 
 -11  11   5        2.83        2.70      5.15 o 
 -10  11   5       39.81       48.54     38.67 o 
  -9  11   5       30.55       25.89     18.01 o 
  -8  11   5       98.62       94.52     18.79 o 
  -7  11   5      165.29      155.47     14.68 o 
  -6  11   5       40.01       25.55     16.86 o 
  -5  11   5        0.66        2.60     12.64 o 
  -4  11   5       44.78       42.68     27.59 o 
  -3  11   5        0.32        3.83      5.81 o 
  -2  11   5       29.18       29.56     24.85 o 
  -1  11   5        0.03       -0.07      5.27 o 
   0  11   5       11.60        5.02     10.62 o 
  -9  12   5       65.01       39.36     57.97 o 
  -8  12   5       11.13        4.10      7.34 o 
  -7  12   5       12.72       15.68     14.77 o 
  -6  12   5        1.66        2.12      8.65 o 
  -5  12   5       22.76       30.23     17.24 o 
  -4  12   5      193.39      222.46     18.30 o 
  -3  12   5      373.05      379.03     21.31 o 
  -2  12   5        3.68       12.58     17.76 o 
   3 -14   6        0.86        1.04      8.22 o 
   4 -14   6        1.31        4.31     13.23 o 
   5 -14   6        0.42        0.11      5.62 o 
   0 -13   6       55.77       26.72     28.40 o 
   1 -13   6      504.01      511.07     35.77 o 
   3 -13   6       13.62       10.12     10.74 o 
   4 -13   6        4.85       10.39     18.50 o 
   5 -13   6        3.47        2.65      4.18 o 
   6 -13   6       64.65       57.16     12.96 o 
  -2 -12   6       15.83       12.47     15.37 o 
  -1 -12   6       33.77       19.52     17.85 o 
   0 -12   6      116.06      110.97     15.46 o 
   1 -12   6        0.01        0.63      3.36 o 
   2 -12   6       37.24       23.91     26.82 o 
   3 -12   6       12.09       13.40      7.99 o 
   4 -12   6       35.05       17.61     21.32 o 
   5 -12   6       37.11       29.88     15.68 o 
   6 -12   6       74.84       73.63     10.16 o 
  -4 -11   6        8.15        5.58      6.24 o 
  -3 -11   6        1.25        3.90      6.83 o 
  -2 -11   6        0.33        1.32      6.29 o 
  -1 -11   6      196.35      201.82     21.91 o 
   0 -11   6       52.76       46.68     31.48 o 
   1 -11   6       48.62       52.33     34.49 o 
   2 -11   6        8.24        8.33      6.64 o 
   3 -11   6       66.24       60.79     36.68 o 
   4 -11   6      304.23      284.95     18.19 o 
   5 -11   6       10.11        6.33      5.43 o 
   6 -11   6       11.50        7.95      8.08 o 
  -5 -10   6       88.05      115.47     22.78 o 
  -4 -10   6       70.81       75.21     19.51 o 
  -3 -10   6       29.31       25.75     16.27 o 
  -2 -10   6      613.70      662.69     68.30 o 
  -1 -10   6       96.22       95.01     12.59 o 
   0 -10   6       31.99       27.65     18.33 o 
   1 -10   6      103.21      110.26     34.19 o 
   2 -10   6       89.58      100.80     11.56 o 
   3 -10   6      168.39      169.88     13.31 o 
   4 -10   6        3.38        7.20      6.12 o 
   5 -10   6        0.01       -0.52      5.39 o 
   6 -10   6       28.52       30.39     26.77 o 
  -6  -9   6      121.13      147.90     27.84 o 
  -5  -9   6       43.26       43.01     30.81 o 
  -4  -9   6       10.72       11.45     12.66 o 
  -3  -9   6        4.27        5.19      7.06 o 
  -2  -9   6      422.56      450.83     24.60 o 
  -1  -9   6        6.66        6.26      4.64 o 
   0  -9   6      199.29      201.51     25.40 o 
   1  -9   6        1.77        0.75      6.48 o 
   2  -9   6       75.07       68.35     12.78 o 
   3  -9   6      205.36      225.74     18.01 o 
   4  -9   6       26.24       24.38     17.51 o 
   5  -9   6       26.77       32.05     13.26 o 
   6  -9   6       41.21       42.06      8.99 o 
   7  -9   6       14.13       10.09     12.21 o 
   8  -9   6        0.82        3.03      9.91 o 
   9  -9   6        0.40        3.27      6.75 o 
  10  -9   6       52.83       26.00     47.02 o 
  -7  -8   6      147.45      144.05     23.88 o 
  -6  -8   6      136.39      135.25     17.69 o 
  -5  -8   6      136.37      136.00     18.15 o 
  -4  -8   6       29.67       23.79     12.59 o 
  -3  -8   6      621.27      663.57     31.18 o 
  -2  -8   6      527.29      567.44     32.34 o 
  -1  -8   6      405.48      422.42     24.77 o 
   0  -8   6      606.26      592.91     27.71 o 
   1  -8   6       40.26       41.45     10.12 o 
   2  -8   6     2220.34     2138.67    142.69 o 
   3  -8   6       55.87       48.33      4.52 o 
   4  -8   6        3.04        1.52      3.12 o 
   5  -8   6       31.93       21.43     12.30 o 
   6  -8   6      101.75      108.84     10.80 o 
   7  -8   6        1.99        1.90      5.06 o 
   8  -8   6       33.27       27.28     37.30 o 
   9  -8   6        0.14        4.87      9.50 o 
  10  -8   6       12.62       18.96     29.99 o 
  -8  -7   6        2.34        2.35      8.95 o 
  -7  -7   6       17.57       16.94     17.86 o 
  -6  -7   6       82.33      122.27     43.95 o 
  -5  -7   6       58.47       68.38     42.77 o 
  -4  -7   6      300.28      332.56     21.59 o 
  -3  -7   6      214.03      207.11     24.78 o 
  -2  -7   6        4.26        4.45      5.14 o 
  -1  -7   6       41.43       48.17     24.41 o 
   0  -7   6       37.61       36.06     13.97 o 
   1  -7   6       15.08       19.63      9.38 o 
   2  -7   6      175.91      150.12      8.17 o 
   3  -7   6       18.08       16.66      5.89 o 
   4  -7   6       22.99       18.59      3.58 o 
   5  -7   6      350.86      357.94     28.09 o 
   6  -7   6      266.14      259.33     14.97 o 
   7  -7   6        8.28       13.49     11.49 o 
   8  -7   6       10.17        7.20      7.84 o 
   9  -7   6        5.21        9.34     12.58 o 
  10  -7   6       19.12       25.54     26.80 o 
  -8  -6   6        5.27        3.93      8.95 o 
  -7  -6   6       33.08       33.74     26.93 o 
  -6  -6   6       24.34       33.04     18.71 o 
  -5  -6   6       13.64       26.55     12.11 o 
  -4  -6   6      148.79      149.82     15.42 o 
  -3  -6   6        0.04        1.17      1.21 o 
  -2  -6   6        1.96        0.33      4.87 o 
  -1  -6   6      381.95      347.05     26.14 o 
   0  -6   6      380.71      404.72     17.92 o 
   1  -6   6      728.53      695.77     12.34 o 
   2  -6   6      247.30      240.27      8.44 o 
   3  -6   6      113.42      111.26      6.22 o 
   4  -6   6      398.29      382.94      9.50 o 
   5  -6   6        0.90        1.45      1.54 o 
   6  -6   6       81.08      102.83      8.15 o 
   7  -6   6       22.27       32.02     26.83 o 
   8  -6   6       79.56       78.23     16.47 o 
   9  -6   6      101.34       72.32     54.70 o 
  10  -6   6      112.34      105.25     22.44 o 
  -9  -5   6      246.57      258.41     25.04 o 
  -8  -5   6        2.63        4.08      6.24 o 
  -7  -5   6        7.66       10.96     14.81 o 
  -6  -5   6       26.44       32.47     19.63 o 
  -5  -5   6      494.22      536.47     27.53 o 
  -4  -5   6      956.06     1151.50     60.09 o 
  -3  -5   6       45.76       41.43      5.27 o 
  -2  -5   6      467.60      419.56      9.43 o 
  -1  -5   6      522.45      560.32      9.94 o 
   0  -5   6      477.63      506.09      9.89 o 
   1  -5   6      338.01      342.21      7.20 o 
   2  -5   6      369.40      367.25      7.93 o 
   3  -5   6       65.37       57.67      3.50 o 
   4  -5   6     1354.52     1442.99     36.76 o 
   5  -5   6      208.02      214.00      5.68 o 
   6  -5   6      226.06      238.05      9.16 o 
   7  -5   6       37.04       57.08     44.28 o 
   8  -5   6        9.81        7.82      6.61 o 
   9  -5   6      540.55      584.51     44.66 o 
  10  -5   6        9.46        9.29     10.50 o 
 -10  -4   6       12.64       22.02     15.14 o 
  -9  -4   6       16.71       22.79     17.19 o 
  -8  -4   6        0.38        2.90      4.83 o 
  -7  -4   6       80.85      100.99     20.66 o 
  -6  -4   6      250.87      229.90     17.61 o 
  -5  -4   6       74.52       72.56     11.75 o 
  -4  -4   6      113.02       97.62      7.10 o 
  -3  -4   6        0.38        0.31      5.22 o 
  -2  -4   6       31.69       32.69      3.90 o 
  -1  -4   6       52.65       57.90      3.79 o 
   0  -4   6       21.12       24.27      3.55 o 
   1  -4   6      111.30      116.46      5.05 o 
   2  -4   6      174.17      176.96      4.15 o 
   3  -4   6     2544.69     2610.48     58.89 o 
   4  -4   6        5.64        3.19      6.45 o 
   5  -4   6        0.01        1.87      8.67 o 
   6  -4   6       82.29       90.65     11.45 o 
   7  -4   6       22.34       18.10     13.01 o 
   8  -4   6       79.60       82.92     58.18 o 
   9  -4   6       13.70       20.72     25.62 o 
  10  -4   6        5.61        7.82     13.36 o 
 -10  -3   6        6.04        4.12      7.43 o 
  -9  -3   6       18.60       26.17     17.25 o 
  -8  -3   6       27.12       22.99     10.57 o 
  -7  -3   6        0.14        3.19      7.47 o 
  -6  -3   6      615.23      637.71     26.89 o 
  -5  -3   6      110.94       98.19     11.59 o 
  -4  -3   6      506.68      509.76     17.60 o 
  -3  -3   6       84.52       94.00      5.27 o 
  -2  -3   6     1518.85     1597.23    134.12 o 
  -1  -3   6       51.57       58.30      4.64 o 
   0  -3   6        1.01        4.96      3.11 o 
   1  -3   6       13.48       10.89      1.72 o 
   2  -3   6      621.74      631.40     19.64 o 
   3  -3   6      868.28      862.36     28.24 o 
   4  -3   6       64.83       51.33     39.12 o 
   5  -3   6        1.40        3.30      1.08 o 
   6  -3   6       38.42       33.98      7.14 o 
   7  -3   6      570.94      653.85     43.86 o 
   8  -3   6       41.33       60.48     53.31 o 
   9  -3   6        2.41        5.06      8.73 o 
  10  -3   6        0.05        3.19      6.99 o 
 -11  -2   6        4.34        4.40      5.90 o 
 -10  -2   6        5.62        7.44      8.92 o 
  -9  -2   6       48.12       49.93     31.85 o 
  -8  -2   6       12.62       19.94     12.72 o 
  -7  -2   6       50.53       48.73     21.14 o 
  -6  -2   6      283.15      296.18     18.43 o 
  -5  -2   6     1007.41     1008.28     34.60 o 
  -4  -2   6        0.87        2.02      2.03 o 
  -3  -2   6      104.87       94.64      6.66 o 
  -2  -2   6     1008.54     1067.50     29.42 o 
  -1  -2   6      137.76      120.55      6.09 o 
   0  -2   6      116.02      126.91      6.61 o 
   1  -2   6      592.74      628.30     12.45 o 
   2  -2   6      294.61      304.67     14.78 o 
   3  -2   6     1876.33     1959.47     70.63 o 
   4  -2   6       33.69       48.92     32.61 o 
   5  -2   6        8.00       10.97      3.15 o 
   6  -2   6      388.67      376.34     18.55 o 
   7  -2   6      700.69      735.65     48.94 o 
   8  -2   6       88.44      107.50     24.93 o 
   9  -2   6       11.55        4.90     11.14 o 
 -11  -1   6       43.39       57.96     31.73 o 
 -10  -1   6       28.46       40.89     24.85 o 
  -9  -1   6       94.63       98.70     22.06 o 
  -8  -1   6       24.01       26.93     14.02 o 
  -7  -1   6        0.04        3.53      4.87 o 
  -6  -1   6       70.66       52.84     25.67 o 
  -5  -1   6      591.92      580.98     30.52 o 
  -4  -1   6       11.45       16.26      7.89 o 
  -3  -1   6      701.52      733.90     16.53 o 
  -2  -1   6       59.53       62.40      5.06 o 
  -1  -1   6      614.78      593.90     13.74 o 
   0  -1   6      145.47      165.86      8.03 o 
   1  -1   6     2046.56     2398.50     73.12 o 
   2  -1   6       12.86       26.43      3.18 o 
   3  -1   6       23.29       29.34      2.14 o 
   4  -1   6       26.99       23.23      3.50 o 
   5  -1   6        7.46        7.53      5.02 o 
   6  -1   6        2.41        2.57      2.96 o 
   7  -1   6        3.38        5.46      7.79 o 
   8  -1   6       15.45       14.86     18.69 o 
   9  -1   6        4.06        5.57      8.97 o 
 -12   0   6       14.14       13.93     17.28 o 
 -11   0   6        1.86        4.65      7.14 o 
 -10   0   6      172.83      173.24     19.46 o 
  -9   0   6       14.12       23.02     17.84 o 
  -8   0   6     1178.99     1246.37     55.10 o 
  -7   0   6      234.57      236.81     16.70 o 
  -6   0   6      190.85      211.63     19.36 o 
  -5   0   6      874.58      920.95     41.53 o 
  -4   0   6      431.04      526.18     27.94 o 
  -3   0   6       46.28       62.72      6.65 o 
  -2   0   6      445.32      469.93      9.49 o 
  -1   0   6       91.41       94.35      5.14 o 
   0   0   6       47.17       55.78      4.79 o 
   1   0   6      204.48      240.08      6.14 o 
   2   0   6       47.20       52.46      3.91 o 
   3   0   6      357.75      340.16     18.27 o 
   4   0   6      523.05      562.55     13.97 o 
   5   0   6      881.00      924.22     31.16 o 
   6   0   6       55.50       54.32      8.40 o 
   7   0   6        2.05        8.33      9.83 o 
   8   0   6        3.73       10.23     15.80 o 
   9   0   6       11.27        6.37     14.30 o 
 -12   1   6       52.04       43.84     37.68 o 
 -11   1   6       10.71       17.61     11.59 o 
 -10   1   6        8.60        9.40      5.91 o 
  -9   1   6       85.11       99.63     18.92 o 
  -8   1   6        7.90       11.79      6.81 o 
  -7   1   6      465.07      480.15     21.67 o 
  -6   1   6      122.19      125.63     12.17 o 
  -5   1   6        3.28        5.23      3.43 o 
  -4   1   6       39.50       29.87      5.89 o 
  -3   1   6       12.97        8.97      3.46 o 
  -2   1   6       26.93       27.04      7.16 o 
  -1   1   6      879.16      895.46     21.17 o 
   0   1   6      214.87      236.93     11.07 o 
   1   1   6       52.43       64.81      4.46 o 
   2   1   6      189.03      191.46      9.80 o 
   3   1   6       27.41       19.24      4.46 o 
   4   1   6      194.18      197.12     13.16 o 
   5   1   6      478.42      504.12     24.39 o 
   6   1   6        0.22        1.94      3.15 o 
   7   1   6        8.17        7.60     12.74 o 
   8   1   6       26.63       47.07     41.77 o 
 -12   2   6      161.05      155.08     16.91 o 
 -11   2   6       18.35       19.12     11.81 o 
 -10   2   6       14.55       15.19      9.16 o 
  -9   2   6      294.35      283.44     20.76 o 
  -8   2   6      201.68      182.19     13.66 o 
  -7   2   6      181.35      156.50     12.30 o 
  -6   2   6      115.17      106.28      9.24 o 
  -5   2   6      196.66      185.11     11.88 o 
  -4   2   6      184.33      167.97      8.53 o 
  -3   2   6     1222.73     1212.23     20.30 o 
  -2   2   6      347.28      378.78      9.16 o 
  -1   2   6       44.67       59.33      3.74 o 
   0   2   6      126.51      131.72      7.89 o 
   1   2   6       90.32       79.78      5.15 o 
   2   2   6       22.02       22.58     10.47 o 
   3   2   6        8.29        9.88      7.62 o 
   4   2   6       23.71       22.08     13.37 o 
   5   2   6        5.96        3.72      3.32 o 
   6   2   6        8.83        9.04      6.87 o 
   7   2   6        3.13        2.81      7.34 o 
   8   2   6       30.51       34.54     46.59 o 
 -12   3   6      167.24      155.01     16.83 o 
 -11   3   6       30.21       36.41     18.45 o 
 -10   3   6      424.63      437.41     31.28 o 
  -9   3   6      460.75      478.02     30.84 o 
  -8   3   6       12.13        9.82      5.37 o 
  -7   3   6      357.15      379.50     18.66 o 
  -6   3   6       10.99       25.81     11.70 o 
  -5   3   6     1166.46     1196.60     41.50 o 
  -4   3   6     3745.39     3748.25     61.60 o 
  -3   3   6       24.47       44.47      8.10 o 
  -2   3   6      910.04      820.63     13.81 o 
  -1   3   6      873.52      853.03     42.62 o 
   0   3   6      320.10      316.43     14.21 o 
   1   3   6       63.73       62.78      7.61 o 
   2   3   6      418.73      433.15     22.33 o 
   3   3   6     1237.36     1119.23     39.22 o 
   4   3   6      356.30      369.67     24.78 o 
   5   3   6        0.01        2.74      4.82 o 
   6   3   6       14.98       11.37      9.53 o 
   7   3   6       28.27       22.68     35.02 o 
 -12   4   6      160.23      155.12     17.22 o 
 -11   4   6       10.27       12.75      6.38 o 
 -10   4   6      122.91      137.60     17.10 o 
  -9   4   6        1.87        4.79      9.96 o 
  -8   4   6       37.98       41.71      8.77 o 
  -7   4   6        1.71        2.03      3.32 o 
  -6   4   6        4.11        3.94      3.75 o 
  -5   4   6      401.06      438.66     14.49 o 
  -4   4   6     1500.67     1526.35     61.76 o 
  -3   4   6       23.83       25.00      6.23 o 
  -2   4   6       50.25       48.51      4.47 o 
  -1   4   6      748.91      687.01     34.13 o 
   0   4   6       45.37       46.87      8.74 o 
   1   4   6      576.39      619.56     22.97 o 
   2   4   6      171.74      174.37     14.66 o 
   3   4   6        0.47        0.16      5.37 o 
   4   4   6      101.39      105.06     12.15 o 
   5   4   6       18.93       16.81     14.00 o 
   6   4   6        0.01        1.21      4.61 o 
 -12   5   6      229.78      235.79     18.32 o 
 -11   5   6       20.58       18.56     11.28 o 
 -10   5   6       81.91       97.96     12.34 o 
  -9   5   6       95.99       90.16      9.99 o 
  -8   5   6        6.31        6.86      4.52 o 
  -7   5   6      370.91      352.54     14.57 o 
  -6   5   6       38.87       34.26      8.21 o 
  -5   5   6     1964.62     2131.04     61.70 o 
  -4   5   6       75.38       69.34      4.86 o 
  -3   5   6       40.60       32.99     10.75 o 
  -2   5   6      175.23      159.79     14.21 o 
  -1   5   6       28.33       32.41     13.45 o 
   0   5   6      230.14      248.05     14.47 o 
   1   5   6        2.48       -0.69      7.15 o 
   2   5   6       27.09       20.00      8.93 o 
   3   5   6       46.46       60.45     34.67 o 
   4   5   6       93.26      105.45     15.31 o 
   5   5   6        2.43        5.57      5.43 o 
   6   5   6      121.07      123.29     21.26 o 
 -12   6   6       13.22       13.98     13.47 o 
 -11   6   6       61.84       55.74      9.40 o 
 -10   6   6        0.01        1.36      2.38 o 
  -9   6   6        1.96        2.27      3.58 o 
  -8   6   6       13.61       18.00     12.39 o 
  -7   6   6       66.75       58.31      6.40 o 
  -6   6   6      252.93      243.78     11.76 o 
  -5   6   6      161.31      169.85     12.43 o 
  -4   6   6      154.20      151.50      5.52 o 
  -3   6   6      351.77      351.39     12.04 o 
  -2   6   6      156.04      193.42     13.99 o 
  -1   6   6       52.52       53.30      9.98 o 
   0   6   6     1655.27     1694.32     73.58 o 
   1   6   6       89.13       60.37     11.59 o 
   2   6   6      397.00      388.41     28.49 o 
   3   6   6      230.77      242.45     17.71 o 
   4   6   6        8.05       10.57     10.03 o 
   5   6   6       57.72       52.82     15.51 o 
 -12   7   6       14.68        9.45     18.69 o 
 -11   7   6        8.83        9.10     17.16 o 
 -10   7   6        2.21        1.02      6.67 o 
  -9   7   6      112.82      111.57     18.55 o 
  -8   7   6      141.55      134.35     19.40 o 
  -7   7   6       41.11       34.84     13.43 o 
  -6   7   6       63.44       66.37     14.27 o 
  -5   7   6        9.86       10.93      6.89 o 
  -4   7   6      269.28      274.32     19.26 o 
  -3   7   6       30.21       33.48     11.95 o 
  -2   7   6      242.87      269.65     18.05 o 
  -1   7   6       82.25       81.81     32.55 o 
   0   7   6        3.34        5.84      3.88 o 
   1   7   6      102.89       92.12     15.88 o 
   2   7   6        2.12        2.20      5.87 o 
   3   7   6       13.27       15.54      9.52 o 
   4   7   6       22.11       17.43     14.44 o 
 -12   8   6        0.22        4.36      8.09 o 
 -11   8   6        1.84        7.31     12.10 o 
 -10   8   6        1.51       -0.59      9.26 o 
  -9   8   6        0.68        0.84      5.16 o 
  -8   8   6      174.53      161.87     14.80 o 
  -7   8   6       20.59       21.59      8.96 o 
  -6   8   6      156.10      131.47     15.49 o 
  -5   8   6        9.20       15.16      7.37 o 
  -4   8   6       33.83       36.61     25.07 o 
  -3   8   6       20.19       33.98     17.48 o 
  -2   8   6        5.92       12.35      7.36 o 
  -1   8   6       18.06       18.42     11.51 o 
   0   8   6       50.70       43.13      9.19 o 
   1   8   6        4.39        4.84      3.86 o 
   2   8   6        8.36        8.52      8.47 o 
   3   8   6       60.33       75.91     11.64 o 
 -12   9   6        0.51        1.79      6.75 o 
 -11   9   6       42.36       46.08     32.80 o 
 -10   9   6        7.26       13.98      9.90 o 
  -9   9   6       10.85        6.75      5.17 o 
  -8   9   6        0.83        1.72      3.61 o 
  -7   9   6        0.54        2.77      4.16 o 
  -6   9   6        5.73        4.80      6.50 o 
  -5   9   6       14.35       14.67      7.62 o 
  -4   9   6       43.84       27.36     12.61 o 
  -3   9   6      127.02      129.62     12.78 o 
  -2   9   6       65.85       51.10     25.98 o 
  -1   9   6       39.86       29.64     13.09 o 
   0   9   6       15.14       15.33     14.59 o 
   1   9   6        1.51        2.45      4.22 o 
   2   9   6        5.41        4.70      7.26 o 
 -11  10   6       52.44       42.58     14.54 o 
 -10  10   6       74.65       82.79     45.59 o 
  -9  10   6       37.40       40.71     21.59 o 
  -8  10   6        2.99        3.09      3.84 o 
  -7  10   6        1.24        2.61      4.49 o 
  -6  10   6        9.15        3.33      5.83 o 
  -5  10   6       20.91       19.87     13.22 o 
  -4  10   6       76.43       90.07     16.02 o 
  -3  10   6      184.18      171.55     15.10 o 
  -2  10   6       36.88       40.51     22.41 o 
  -1  10   6       10.47        8.94      8.41 o 
   0  10   6        1.04        1.61      4.92 o 
 -10  11   6      161.39      164.98     16.74 o 
  -9  11   6       70.07      104.92     21.34 o 
  -8  11   6       70.08       49.33     44.97 o 
  -7  11   6       66.47       67.45     14.02 o 
  -6  11   6        9.50        7.71      6.65 o 
  -5  11   6       33.62       35.41     26.17 o 
  -4  11   6       52.18       66.18     14.87 o 
  -3  11   6        5.23        5.69      4.66 o 
  -2  11   6       36.86       24.01     25.73 o 
  -1  11   6      136.90      140.05     14.89 o 
  -9  12   6        7.86        4.66     16.71 o 
  -8  12   6        1.50        3.76      5.04 o 
  -7  12   6       23.79       13.16     14.00 o 
  -6  12   6        2.33        2.52      6.32 o 
  -5  12   6      112.55      104.86     13.84 o 
  -4  12   6        6.16        3.45      4.96 o 
   0 -13   7        0.33        2.51      4.02 o 
   1 -13   7       49.77       29.04     27.57 o 
   2 -13   7        2.66        2.15      5.40 o 
   3 -13   7       17.23       12.22     14.92 o 
   4 -13   7       14.43       11.70      9.80 o 
   5 -13   7        6.57        5.54      9.75 o 
  -2 -12   7        4.22        6.68      6.11 o 
  -1 -12   7        0.16        2.31      5.60 o 
   0 -12   7       20.82       15.99     13.49 o 
   1 -12   7       11.51        9.16      6.31 o 
   2 -12   7       17.20       11.09     10.44 o 
   3 -12   7      107.52      109.99     18.37 o 
   4 -12   7       30.87       18.77     14.86 o 
   5 -12   7       14.72        8.57     13.52 o 
   6 -12   7        2.55        0.88      6.48 o 
  -3 -11   7        0.01        3.90      4.68 o 
  -2 -11   7       75.49       56.27     46.05 o 
  -1 -11   7       31.85       23.92     19.38 o 
   0 -11   7      166.33      171.54     24.76 o 
   1 -11   7       50.84       55.76     36.28 o 
   2 -11   7        1.44        3.84      6.15 o 
   3 -11   7       25.63       19.71     19.10 o 
   4 -11   7        1.45        3.40      4.70 o 
   5 -11   7       86.28       81.72     10.55 o 
   6 -11   7       11.43        9.13     16.41 o 
  -5 -10   7        3.02        2.99      7.64 o 
  -4 -10   7      306.08      360.52     25.78 o 
  -3 -10   7        5.45        6.12      6.36 o 
  -2 -10   7       34.07       36.42     28.99 o 
  -1 -10   7      208.93      211.78     17.62 o 
   0 -10   7        4.65        2.25      4.63 o 
   1 -10   7      352.42      336.24     21.08 o 
   2 -10   7       26.10       23.57     13.01 o 
   3 -10   7      141.56      145.90     13.28 o 
   4 -10   7      262.72      289.27     22.49 o 
   5 -10   7        0.27        1.17      2.59 o 
   6 -10   7       56.35       54.97     16.41 o 
   7 -10   7      165.09      119.31     16.65 o 
   8 -10   7        3.68        3.64      5.52 o 
   9 -10   7       17.83       14.75     28.43 o 
  -6  -9   7        2.52        5.52     15.72 o 
  -5  -9   7       30.13       17.74     24.98 o 
  -4  -9   7       92.93      110.93     20.57 o 
  -3  -9   7        0.07        0.68      5.11 o 
  -2  -9   7        0.45        0.02      6.08 o 
  -1  -9   7        7.08       11.37      7.74 o 
   0  -9   7      103.35       77.54     10.14 o 
   1  -9   7      451.81      480.13     25.77 o 
   2  -9   7       71.00       55.86     29.41 o 
   3  -9   7      348.78      371.37     19.89 o 
   4  -9   7      319.73      356.97     19.35 o 
   5  -9   7       53.24       50.73      6.67 o 
   6  -9   7       16.45        9.93     16.33 o 
   7  -9   7        2.23        6.29     10.84 o 
   8  -9   7       27.65       21.31     30.17 o 
   9  -9   7       57.45       47.68     66.05 o 
  -7  -8   7       19.99       14.39     22.11 o 
  -6  -8   7       24.85       21.85     18.83 o 
  -5  -8   7       70.65       80.67     17.11 o 
  -4  -8   7       57.83       69.41     33.73 o 
  -3  -8   7        0.52        3.33      6.21 o 
  -2  -8   7       11.18       10.75      5.84 o 
  -1  -8   7       92.47       93.14     17.26 o 
   0  -8   7      479.11      491.07     23.63 o 
   1  -8   7      378.21      386.17     19.42 o 
   2  -8   7       68.22       78.59     35.05 o 
   3  -8   7      202.78      214.68     11.17 o 
   4  -8   7        0.32        1.96      2.71 o 
   5  -8   7       64.76       64.44      5.94 o 
   6  -8   7       31.15       28.01     19.12 o 
   7  -8   7        5.13        4.90      9.24 o 
   8  -8   7       91.98      115.21     20.40 o 
   9  -8   7      145.52      149.83     26.00 o 
  10  -8   7      200.24      184.15     27.44 o 
  -8  -7   7       10.87        4.66      7.59 o 
  -7  -7   7      128.91      139.43     19.79 o 
  -6  -7   7       60.86       73.98     18.52 o 
  -5  -7   7       59.51       87.66     37.14 o 
  -4  -7   7        7.10        9.58      7.10 o 
  -3  -7   7       62.28       87.84     38.55 o 
  -2  -7   7       27.83       28.87     16.11 o 
  -1  -7   7        1.04        2.72      6.07 o 
   0  -7   7      107.33      115.17     11.21 o 
   1  -7   7      581.30      500.77     15.66 o 
   2  -7   7        0.81        1.78      1.49 o 
   3  -7   7      931.11      841.72     46.57 o 
   4  -7   7       31.00       34.84      5.82 o 
   5  -7   7       34.78       30.08      4.50 o 
   6  -7   7       72.64       90.63     59.57 o 
   7  -7   7       23.90       10.15     12.74 o 
   8  -7   7      234.21      274.44     27.74 o 
   9  -7   7       48.29       41.47     41.21 o 
  10  -7   7       21.13       22.01     26.53 o 
  -8  -6   7       23.01       31.71     18.10 o 
  -7  -6   7       78.49       82.15     18.58 o 
  -6  -6   7       22.28       29.52     20.45 o 
  -5  -6   7       60.93       84.67     20.41 o 
  -4  -6   7       22.60       21.39     16.38 o 
  -3  -6   7      349.28      349.55     13.83 o 
  -2  -6   7       99.36      109.44     11.77 o 
  -1  -6   7      570.00      609.16     25.91 o 
   0  -6   7      413.47      384.67     21.33 o 
   1  -6   7      470.87      457.93     14.85 o 
   2  -6   7      939.91      889.52     32.69 o 
   3  -6   7       15.25       17.71      2.81 o 
   4  -6   7       13.59       14.87      2.42 o 
   5  -6   7       68.50       81.96     56.76 o 
   6  -6   7       26.03       32.02     24.61 o 
   7  -6   7        0.07        4.15      8.46 o 
   8  -6   7      461.87      433.88     33.76 o 
   9  -6   7       95.11      116.25     25.19 o 
  10  -6   7       45.23       38.50     63.80 o 
  -9  -5   7        9.26       15.47     17.96 o 
  -8  -5   7       17.58       18.47     14.00 o 
  -7  -5   7       57.59       57.95     21.45 o 
  -6  -5   7       29.16       19.47     13.32 o 
  -5  -5   7      114.01      118.02     13.38 o 
  -4  -5   7      238.80      211.93     16.65 o 
  -3  -5   7        3.79        6.53      3.74 o 
  -2  -5   7        7.55        4.48      2.39 o 
  -1  -5   7        1.10        1.87      2.25 o 
   0  -5   7      563.72      530.75     10.47 o 
   1  -5   7      232.15      200.88      8.32 o 
   2  -5   7      246.81      230.29     10.27 o 
   3  -5   7      212.28      214.47     10.54 o 
   4  -5   7       35.63       40.42     24.55 o 
   5  -5   7      515.43      515.22     36.15 o 
   6  -5   7        8.46       12.13     10.71 o 
   7  -5   7      134.07      188.17     28.46 o 
   8  -5   7       64.09       36.68     34.32 o 
   9  -5   7       67.96       51.54     36.98 o 
  10  -5   7        0.35        2.92      7.58 o 
 -10  -4   7        6.62        6.64     11.14 o 
  -9  -4   7        2.29        6.89      9.84 o 
  -8  -4   7       47.78       45.02     25.93 o 
  -7  -4   7       11.15       14.01     17.13 o 
  -6  -4   7       23.03       22.05     13.85 o 
  -5  -4   7       23.97       22.79     15.34 o 
  -4  -4   7      111.47       88.13      7.62 o 
  -3  -4   7       18.51       24.23      4.36 o 
  -2  -4   7        1.68        1.70      2.19 o 
  -1  -4   7      503.93      492.70     12.77 o 
   0  -4   7       34.33       36.09      3.09 o 
   1  -4   7       21.80       19.14      2.98 o 
   2  -4   7        2.54        1.05      0.79 o 
   3  -4   7      326.07      357.01     27.34 o 
   4  -4   7      217.88      232.16     20.72 o 
   5  -4   7      275.75      288.17     25.38 o 
   6  -4   7       62.19       78.69     17.19 o 
   7  -4   7        0.36       -0.48     12.29 o 
   8  -4   7        2.87        6.61      9.56 o 
   9  -4   7       44.10       38.47     46.05 o 
 -10  -3   7       60.44       64.95     37.88 o 
  -9  -3   7       82.05       96.67     15.43 o 
  -8  -3   7        9.98       14.47     10.44 o 
  -7  -3   7       24.35       30.25     18.00 o 
  -6  -3   7        4.15        7.25      7.18 o 
  -5  -3   7      263.24      277.47     18.16 o 
  -4  -3   7      708.32      715.50     50.96 o 
  -3  -3   7        1.67        7.41      3.84 o 
  -2  -3   7      149.62      153.83      7.74 o 
  -1  -3   7     3396.63     3385.88     55.12 o 
   0  -3   7     1008.05     1006.77     31.73 o 
   1  -3   7       83.12       94.09      5.91 o 
   2  -3   7       60.12       60.89     12.73 o 
   3  -3   7      109.46      141.29     12.53 o 
   4  -3   7      157.99      163.99     20.46 o 
   5  -3   7       32.35       29.13     29.67 o 
   6  -3   7      351.35      373.58     35.42 o 
   7  -3   7      284.01      286.62     38.58 o 
   8  -3   7        7.64       15.37     20.35 o 
   9  -3   7       29.12       26.72     19.57 o 
 -11  -2   7      126.47      139.90     17.65 o 
 -10  -2   7       27.54       23.11     22.37 o 
  -9  -2   7       11.71       12.23      6.73 o 
  -8  -2   7       97.05      104.38     52.57 o 
  -7  -2   7      270.45      246.03     20.06 o 
  -6  -2   7      873.31      882.04     29.58 o 
  -5  -2   7      102.88      107.33     11.29 o 
  -4  -2   7      625.26      595.94     20.04 o 
  -3  -2   7        4.36       16.08      7.16 o 
  -2  -2   7      171.07      182.54      7.48 o 
  -1  -2   7      229.84      207.96      6.65 o 
   0  -2   7       91.27      104.70      7.10 o 
   1  -2   7        9.70        7.48      2.54 o 
   2  -2   7      474.44      510.07     44.87 o 
   3  -2   7      428.35      411.84     43.67 o 
   4  -2   7      423.16      471.92     30.84 o 
   5  -2   7       83.72       81.47     57.24 o 
   6  -2   7      243.22      194.57     23.94 o 
   7  -2   7        5.24        8.76     10.55 o 
   8  -2   7       45.52       34.49     57.91 o 
   9  -2   7       17.11       20.75     25.86 o 
 -11  -1   7        4.33       10.61      6.54 o 
 -10  -1   7      129.20      134.68     45.61 o 
  -9  -1   7      157.66      162.20     20.74 o 
  -8  -1   7       30.01       29.87     21.21 o 
  -7  -1   7      205.22      192.02     15.92 o 
  -6  -1   7       48.85       52.43     14.61 o 
  -5  -1   7      508.31      484.81     22.35 o 
  -4  -1   7      488.63      492.75     15.97 o 
  -3  -1   7      137.52      121.76      7.42 o 
  -2  -1   7      142.61      131.66      6.11 o 
  -1  -1   7      584.38      575.06     11.65 o 
   0  -1   7       11.30       15.05      2.97 o 
   1  -1   7      452.45      423.57      8.36 o 
   2  -1   7       10.62       14.08      7.37 o 
   3  -1   7      470.20      444.12     13.20 o 
   4  -1   7        5.95        6.92      3.33 o 
   5  -1   7       16.46       18.48      6.79 o 
   6  -1   7       46.96       68.49     57.81 o 
   7  -1   7       27.96       34.00     36.81 o 
   8  -1   7        4.27       12.13     13.36 o 
   9  -1   7       90.15       83.62     24.02 o 
 -12   0   7       80.98       86.66     14.19 o 
 -11   0   7        2.47        3.87      5.49 o 
 -10   0   7      156.79      165.93     18.25 o 
  -9   0   7       50.51       64.67     26.80 o 
  -8   0   7        0.13        1.61      4.28 o 
  -7   0   7      446.52      458.73     22.00 o 
  -6   0   7        5.07        7.86      5.74 o 
  -5   0   7     1144.03     1133.57     40.48 o 
  -4   0   7      319.79      289.45     11.55 o 
  -3   0   7      776.85      756.44     20.19 o 
  -2   0   7      315.80      323.20      9.47 o 
  -1   0   7       80.47       81.95      4.57 o 
   0   0   7       51.87       44.48      3.79 o 
   1   0   7      873.40      912.63     23.25 o 
   2   0   7       21.40       14.10      2.20 o 
   3   0   7      890.94      823.65     13.45 o 
   4   0   7       53.93       40.78      6.08 o 
   5   0   7        0.17       -0.10      2.47 o 
   6   0   7       14.61        8.41      5.14 o 
   7   0   7       51.10       24.23     35.10 o 
   8   0   7        3.42       15.58     24.61 o 
 -12   1   7       25.26       15.01     18.41 o 
 -11   1   7       78.70       84.44     19.41 o 
 -10   1   7      131.47      119.05     20.56 o 
  -9   1   7      323.02      366.93     22.77 o 
  -8   1   7      413.47      416.96     26.15 o 
  -7   1   7       44.85       39.70     17.44 o 
  -6   1   7      143.08      108.93     11.27 o 
  -5   1   7      371.85      385.62     14.46 o 
  -4   1   7      130.05      123.74      7.49 o 
  -3   1   7      750.54      718.92     16.15 o 
  -2   1   7       96.97       83.74      5.26 o 
  -1   1   7        9.62        8.86      3.59 o 
   0   1   7      253.15      239.23      9.94 o 
   1   1   7       42.02       39.60      4.78 o 
   2   1   7      149.15      139.61      8.58 o 
   3   1   7        5.28        5.14      4.26 o 
   4   1   7      435.86      377.37     29.88 o 
   5   1   7       62.84       44.33      7.06 o 
   6   1   7      134.09      108.54     42.28 o 
   7   1   7        0.98        4.66      9.93 o 
   8   1   7       42.06       32.96     55.42 o 
 -12   2   7        6.93        9.47      7.43 o 
 -11   2   7       12.39       17.35     14.29 o 
 -10   2   7      248.61      216.19     18.37 o 
  -9   2   7      154.01      142.78     13.76 o 
  -8   2   7      487.16      466.48     26.05 o 
  -7   2   7      157.52      149.12     12.71 o 
  -6   2   7      437.01      440.24     21.80 o 
  -5   2   7     1393.18     1378.65     29.75 o 
  -4   2   7      239.08      221.72     12.33 o 
  -3   2   7     1564.30     1617.81     40.92 o 
  -2   2   7      530.71      548.05     14.77 o 
  -1   2   7      280.54      263.50     10.57 o 
   0   2   7      138.32      128.31      9.76 o 
   1   2   7       39.31       40.67      6.50 o 
   2   2   7      116.26      126.68      9.89 o 
   3   2   7       82.52       68.49     17.91 o 
   4   2   7        1.18        0.62      2.94 o 
   5   2   7      185.21      179.73     13.69 o 
   6   2   7        2.26        3.03      7.55 o 
   7   2   7       49.40       50.31     45.46 o 
 -12   3   7        5.18        5.00      4.87 o 
 -11   3   7       77.85       89.99     17.20 o 
 -10   3   7      181.77      179.16     15.81 o 
  -9   3   7        2.77        4.99      5.06 o 
  -8   3   7        1.52        0.46      5.29 o 
  -7   3   7       30.02       42.77     20.49 o 
  -6   3   7      120.50      126.21      8.90 o 
  -5   3   7     1241.49     1215.09     31.96 o 
  -4   3   7       11.97       13.71      5.20 o 
  -3   3   7     2002.51     1913.97     67.12 o 
  -2   3   7       43.06       37.00      8.19 o 
  -1   3   7      747.75      779.37     53.92 o 
   0   3   7        1.19        5.42      3.84 o 
   1   3   7      121.47      109.04     10.20 o 
   2   3   7        0.30        1.40      3.97 o 
   3   3   7       44.88       43.55     12.33 o 
   4   3   7        0.95        5.35     12.66 o 
   5   3   7       29.28       28.86     21.17 o 
   6   3   7        2.85        2.86     12.45 o 
 -12   4   7      105.72      102.49     13.36 o 
 -11   4   7        0.50        2.11      4.30 o 
 -10   4   7      117.25      125.63     13.60 o 
  -9   4   7       11.72       20.13     12.13 o 
  -8   4   7      203.78      219.23     14.58 o 
  -7   4   7       35.45       43.02     16.41 o 
  -6   4   7        5.30        5.22      2.26 o 
  -5   4   7        4.33        5.27      2.60 o 
  -4   4   7      343.72      324.08     16.96 o 
  -3   4   7     1354.30     1380.31     25.51 o 
  -2   4   7        8.34        9.37      4.43 o 
  -1   4   7      208.21      227.22     13.81 o 
   0   4   7        0.95        1.15      5.73 o 
   1   4   7       64.31       51.64     10.11 o 
   2   4   7     1141.25     1217.54     38.75 o 
   3   4   7        1.41        3.35      4.90 o 
   4   4   7      531.79      508.09     36.21 o 
   5   4   7       82.71       86.21     19.38 o 
   6   4   7       59.10       35.88     55.15 o 
 -12   5   7       86.39       96.79     13.38 o 
 -11   5   7       22.33       17.55     16.23 o 
 -10   5   7       61.87       58.96     13.05 o 
  -9   5   7       23.82       19.72     12.40 o 
  -8   5   7       46.73       48.50      8.42 o 
  -7   5   7       15.73       14.78      7.64 o 
  -6   5   7       29.41       26.81      4.75 o 
  -5   5   7      179.25      182.79      6.94 o 
  -4   5   7      638.20      660.76     23.94 o 
  -3   5   7       28.07       33.87     16.19 o 
  -2   5   7       43.15       36.20      7.84 o 
  -1   5   7       71.50       81.27     11.76 o 
   0   5   7      118.71      127.18     11.79 o 
   1   5   7       25.30       29.19     13.94 o 
   2   5   7       73.42       83.16     13.71 o 
   3   5   7       60.53       51.34     13.20 o 
   4   5   7      129.71      131.61     15.04 o 
   5   5   7        2.66        7.98      9.61 o 
 -12   6   7      206.29      240.06     29.72 o 
 -11   6   7       51.98       42.30     56.41 o 
 -10   6   7        8.44        6.61      6.13 o 
  -9   6   7       48.88       35.40      7.22 o 
  -8   6   7       70.68       68.66      8.33 o 
  -7   6   7        9.56       16.07      3.97 o 
  -6   6   7      172.27      177.58     24.86 o 
  -5   6   7       98.55      125.32     30.99 o 
  -4   6   7       75.92       70.47     11.50 o 
  -3   6   7       59.20       55.53      9.90 o 
  -2   6   7       50.29       45.97      9.30 o 
  -1   6   7       57.98       66.73     30.47 o 
   0   6   7        1.68        2.78      5.10 o 
   1   6   7      114.53      125.78     12.70 o 
   2   6   7      112.38      130.52     14.02 o 
   3   6   7       53.30       45.19     36.39 o 
   4   6   7       95.67       99.31     12.93 o 
 -12   7   7        6.12        8.78     18.69 o 
 -11   7   7       71.41       64.95     15.42 o 
 -10   7   7        5.14        2.62     11.08 o 
  -9   7   7       39.13       34.19     23.66 o 
  -8   7   7       12.75        9.44      6.46 o 
  -7   7   7        1.05        0.53      5.01 o 
  -6   7   7       61.05       59.51     21.68 o 
  -5   7   7      344.10      334.67     19.66 o 
  -4   7   7       48.17       54.76     17.69 o 
  -3   7   7       36.10       40.14     24.41 o 
  -2   7   7        1.03        4.09      5.48 o 
  -1   7   7       25.45       31.82     14.07 o 
   0   7   7      104.84      104.06     20.14 o 
   1   7   7        9.65       19.64     13.04 o 
   2   7   7        0.14        2.21      5.52 o 
   3   7   7       34.22       26.47     23.80 o 
 -12   8   7        1.06        2.49      6.27 o 
 -11   8   7       34.91       30.23     37.35 o 
 -10   8   7       39.43       47.51     26.09 o 
  -9   8   7        4.33        6.17      5.89 o 
  -8   8   7        2.02        9.66      6.16 o 
  -7   8   7       32.62       35.62     14.50 o 
  -6   8   7       84.42       75.65     33.82 o 
  -5   8   7       15.91       25.21     10.80 o 
  -4   8   7       66.23       64.74     12.43 o 
  -3   8   7        0.36        1.91      3.96 o 
  -2   8   7        0.28        1.52      4.80 o 
  -1   8   7        3.05        8.29      5.20 o 
   0   8   7       25.42       22.01     14.31 o 
   1   8   7       25.86       17.67     16.99 o 
   2   8   7       24.31       14.80     17.81 o 
 -11   9   7       29.17       23.37     20.51 o 
 -10   9   7       54.44       59.89     33.10 o 
  -9   9   7       37.70       24.78     15.76 o 
  -8   9   7      139.77      166.86     22.39 o 
  -7   9   7        0.00        2.80      5.08 o 
  -6   9   7        6.13        8.31      4.39 o 
  -5   9   7        5.73        5.01      4.69 o 
  -4   9   7        0.37        4.31      4.83 o 
  -3   9   7        0.63        5.04      5.24 o 
  -2   9   7      149.86      171.03     21.31 o 
  -1   9   7       11.06       13.54      9.87 o 
   0   9   7       88.41       87.86     13.93 o 
   1   9   7       66.75       61.27     10.65 o 
 -11  10   7      124.64      141.17     16.65 o 
 -10  10   7       29.54       22.17     18.16 o 
  -9  10   7       11.14       13.42     10.44 o 
  -8  10   7       57.54       43.31     23.70 o 
  -7  10   7        7.97        9.38      9.00 o 
  -6  10   7        0.37        2.15      4.35 o 
  -5  10   7       22.04       20.53     13.95 o 
  -4  10   7        8.11       13.35     11.80 o 
  -3  10   7       89.30      106.24     13.22 o 
  -2  10   7        1.24        5.60      6.88 o 
  -1  10   7        1.16        4.67      5.55 o 
  -9  11   7       22.28       24.77     20.18 o 
  -8  11   7       71.45       65.54     34.18 o 
  -7  11   7       11.40        6.42      5.06 o 
  -6  11   7       60.01       48.32     34.38 o 
  -5  11   7       35.88       42.38     28.01 o 
  -4  11   7        9.63       13.01      6.57 o 
  -3  11   7       76.39       63.11     48.93 o 
   1 -13   8        6.27        5.33     11.75 o 
   2 -13   8       76.94       74.04     12.54 o 
   3 -13   8        8.62        4.57      6.75 o 
   4 -13   8        7.90        8.62     12.88 o 
  -2 -12   8       17.41        7.44     10.41 o 
  -1 -12   8        0.72        1.10      6.69 o 
   0 -12   8        0.25        1.58      4.00 o 
   1 -12   8       17.47       10.76     12.68 o 
   2 -12   8        2.11        0.69      3.98 o 
   3 -12   8        8.13        3.95      5.86 o 
   4 -12   8        3.53        6.16      5.79 o 
   5 -12   8        2.93        1.23      5.44 o 
   6 -12   8       30.96       20.29     26.91 o 
  -3 -11   8       25.74       14.18     15.73 o 
  -2 -11   8        1.31        6.04      6.55 o 
  -1 -11   8       10.35       13.78      8.15 o 
   0 -11   8       25.93       30.18     17.30 o 
   1 -11   8       44.95       38.26     32.26 o 
   2 -11   8       10.02       12.53     11.80 o 
   3 -11   8       15.99       12.22      8.49 o 
   4 -11   8       95.58       96.27     13.76 o 
   5 -11   8        9.85       10.87     13.74 o 
   6 -11   8        6.58        5.19     17.54 o 
  -5 -10   8       10.40        5.34      8.28 o 
  -4 -10   8      203.89      232.85     25.81 o 
  -3 -10   8        2.66        3.96      8.83 o 
  -2 -10   8        3.94        5.25      5.02 o 
  -1 -10   8       11.04       11.39     11.02 o 
   0 -10   8        0.08        2.43      5.74 o 
   1 -10   8       80.62       88.39     13.90 o 
   2 -10   8      213.03      195.13     18.75 o 
   3 -10   8        5.03        4.74      3.35 o 
   4 -10   8       22.77       21.27     15.07 o 
   5 -10   8       40.11       34.65     41.13 o 
   6 -10   8       24.78       18.13     23.03 o 
   8 -10   8       35.68       20.21     33.63 o 
  -6  -9   8      209.80      227.95     24.16 o 
  -5  -9   8       30.36       25.95     21.28 o 
  -4  -9   8      142.14      155.78     20.40 o 
  -3  -9   8       12.47        6.77      8.89 o 
  -2  -9   8       30.66       29.51     19.46 o 
  -1  -9   8        4.95       -1.18      6.63 o 
   0  -9   8       58.63       43.14     35.78 o 
   1  -9   8       83.01      106.88     12.66 o 
   2  -9   8      371.80      367.68     26.16 o 
   3  -9   8        6.41        4.97      3.62 o 
   4  -9   8        3.48        5.00      4.64 o 
   5  -9   8        0.06        1.74      3.99 o 
   6  -9   8        0.10        2.14      5.54 o 
   7  -9   8        7.98        8.49     13.76 o 
   8  -9   8        0.02        2.92      6.85 o 
   9  -9   8       64.88       60.80     15.42 o 
  -7  -8   8      139.79      182.47     19.83 o 
  -6  -8   8      109.16      107.98     16.33 o 
  -5  -8   8       64.04       63.45     20.76 o 
  -4  -8   8       27.47       36.85     30.06 o 
  -3  -8   8       56.24       47.30     21.88 o 
  -2  -8   8       37.74       48.06     23.88 o 
  -1  -8   8      367.57      359.79     21.40 o 
   0  -8   8       44.69       55.39     25.75 o 
   1  -8   8     1439.72     1462.40     49.21 o 
   2  -8   8        0.03        2.55      2.73 o 
   3  -8   8     1034.87     1006.99     33.89 o 
   4  -8   8        0.01        1.67      2.68 o 
   5  -8   8       37.70       36.35     16.68 o 
   6  -8   8        2.79        5.33      7.10 o 
   7  -8   8       10.12       16.84     15.05 o 
   8  -8   8       92.97       93.12     62.33 o 
   9  -8   8       44.62       45.49     72.18 o 
  -8  -7   8        0.00        3.49      6.18 o 
  -7  -7   8      228.58      231.25     23.74 o 
  -6  -7   8        4.97        4.68      5.71 o 
  -5  -7   8        0.35        1.75      3.99 o 
  -4  -7   8        0.30        6.18      6.86 o 
  -3  -7   8        1.01        2.86      7.18 o 
  -2  -7   8       82.95       87.75     16.70 o 
  -1  -7   8      238.20      220.82     17.81 o 
   0  -7   8        0.02        1.98      3.77 o 
   1  -7   8     1428.27     1337.58     76.36 o 
   2  -7   8      616.45      603.13     18.09 o 
   3  -7   8       91.69      100.16      7.43 o 
   4  -7   8      189.45      207.42     29.91 o 
   5  -7   8        4.00        2.78      4.46 o 
   6  -7   8      188.92      208.04     26.99 o 
   7  -7   8      123.20      114.30     59.71 o 
   8  -7   8      187.68      189.83     25.97 o 
   9  -7   8      135.03      158.80     29.42 o 
  -8  -6   8      119.26      150.44     19.70 o 
  -7  -6   8       42.70       45.95     26.55 o 
  -6  -6   8       13.59        7.75      9.92 o 
  -5  -6   8       52.47       73.26     17.40 o 
  -4  -6   8        0.05        1.63      3.25 o 
  -3  -6   8        9.51       11.78      5.99 o 
  -2  -6   8       20.99       21.22      2.50 o 
  -1  -6   8       24.14       22.31      4.69 o 
   0  -6   8      551.34      545.54     13.76 o 
   1  -6   8      458.91      441.44     14.02 o 
   2  -6   8       14.62       11.31      3.72 o 
   3  -6   8       38.73       34.84      3.38 o 
   4  -6   8      167.40      168.05     15.87 o 
   5  -6   8        1.44        2.65      4.63 o 
   6  -6   8        0.07        3.37      5.14 o 
   7  -6   8       21.80       14.86     11.08 o 
   8  -6   8       31.06       29.83     25.70 o 
   9  -6   8      136.50      140.54    106.16 o 
  -9  -5   8       43.85       36.70     36.15 o 
  -8  -5   8       27.89       22.26     18.61 o 
  -7  -5   8       61.39       79.48     13.22 o 
  -6  -5   8       35.97       35.86     26.04 o 
  -5  -5   8        1.84        1.72      6.26 o 
  -4  -5   8       27.40       27.59      5.79 o 
  -3  -5   8       23.64       21.33      3.90 o 
  -2  -5   8       41.51       39.31      5.19 o 
  -1  -5   8       26.00       24.65      4.81 o 
   0  -5   8       40.07       33.27      3.50 o 
   1  -5   8        5.59        6.16      2.86 o 
   2  -5   8       15.02        9.69      2.58 o 
   3  -5   8      407.98      415.83     30.72 o 
   4  -5   8        0.37        1.36      6.86 o 
   5  -5   8       28.17       39.97     23.00 o 
   6  -5   8        6.97       17.86     16.28 o 
   7  -5   8       17.37        8.59     18.10 o 
   8  -5   8      357.77      425.23     44.34 o 
   9  -5   8        7.13        3.86     10.76 o 
 -10  -4   8        0.13        0.15      5.49 o 
  -9  -4   8        0.78        4.70      5.69 o 
  -8  -4   8      119.66      128.80     27.85 o 
  -7  -4   8      109.87       97.77     18.13 o 
  -6  -4   8        5.14        4.58      7.01 o 
  -5  -4   8      140.47      131.24     14.09 o 
  -4  -4   8        1.10        3.85      2.07 o 
  -3  -4   8       17.62       19.92      9.90 o 
  -2  -4   8       20.10       24.36      4.94 o 
  -1  -4   8       23.23       27.09      9.36 o 
   0  -4   8      203.40      222.86     10.33 o 
   1  -4   8        8.96       13.00      2.64 o 
   2  -4   8       38.32       47.31     23.95 o 
   3  -4   8      120.03       95.19     11.70 o 
   4  -4   8       31.91       32.66     22.97 o 
   5  -4   8        0.19        4.69      6.08 o 
   6  -4   8        0.39        0.86      4.82 o 
   7  -4   8       32.83       33.57     27.12 o 
   8  -4   8       90.51      111.49     22.36 o 
   9  -4   8        0.38        7.98     17.94 o 
 -10  -3   8       54.14       58.76     18.01 o 
  -9  -3   8        0.40        3.22      6.00 o 
  -8  -3   8        0.08        3.34      7.63 o 
  -7  -3   8       28.81       32.00     20.33 o 
  -6  -3   8      126.49      135.13     15.30 o 
  -5  -3   8      482.96      488.48     23.94 o 
  -4  -3   8       34.02       42.51      8.17 o 
  -3  -3   8       24.60       31.56      5.84 o 
  -2  -3   8       29.80       33.86      7.91 o 
  -1  -3   8      199.50      187.03      7.69 o 
   0  -3   8       28.68       28.80      7.81 o 
   1  -3   8        6.35        7.76      1.23 o 
   2  -3   8       97.51       91.15     22.49 o 
   3  -3   8       28.84       38.05     19.23 o 
   4  -3   8       55.11       63.91     45.17 o 
   5  -3   8        9.29        9.08      9.00 o 
   6  -3   8       15.77       20.00     18.10 o 
   7  -3   8        1.02        5.41      9.75 o 
   8  -3   8       33.05       27.52     30.17 o 
   9  -3   8        0.08        3.96     10.68 o 
 -11  -2   8       27.52       22.77     24.82 o 
 -10  -2   8        2.30        7.17      9.32 o 
  -9  -2   8       65.71       58.40     29.09 o 
  -8  -2   8      162.92      168.19     17.24 o 
  -7  -2   8       30.89       40.75     18.77 o 
  -6  -2   8      250.88      251.29     17.54 o 
  -5  -2   8       86.72       70.32      9.79 o 
  -4  -2   8      330.77      340.07     20.80 o 
  -3  -2   8      166.37      148.25      9.58 o 
  -2  -2   8       57.49       61.84      6.85 o 
  -1  -2   8     2653.13     2672.95     47.98 o 
   0  -2   8       29.23       36.95      3.76 o 
   1  -2   8       11.43       11.56      1.37 o 
   2  -2   8      500.05      488.82     23.09 o 
   3  -2   8      143.98      129.24     17.00 o 
   4  -2   8        3.03        3.59     10.42 o 
   5  -2   8        0.36        4.52      5.94 o 
   6  -2   8        9.35        8.19      8.92 o 
   7  -2   8        2.25        2.60     10.04 o 
   8  -2   8        5.01        5.68      8.89 o 
 -11  -1   8       46.01       34.41     39.11 o 
 -10  -1   8        0.56        2.22      5.98 o 
  -9  -1   8       24.80       20.02      8.50 o 
  -8  -1   8        2.28        3.41      4.31 o 
  -7  -1   8      700.93      706.71     38.26 o 
  -6  -1   8      644.18      642.56     29.43 o 
  -5  -1   8      211.26      197.97     11.63 o 
  -4  -1   8      665.38      695.85     21.32 o 
  -3  -1   8      296.61      281.57     16.93 o 
  -2  -1   8      153.06      144.48      8.24 o 
  -1  -1   8      486.21      470.41     11.62 o 
   0  -1   8        1.52        0.61      1.42 o 
   1  -1   8      530.22      509.95     16.41 o 
   2  -1   8      101.74      108.94     11.89 o 
   3  -1   8       76.08       76.87     14.83 o 
   4  -1   8       75.42       57.46     46.40 o 
   5  -1   8       65.33       60.08     54.97 o 
   6  -1   8       78.61       66.53     17.38 o 
   7  -1   8       27.19       24.02     25.54 o 
   8  -1   8        0.29        2.68     10.25 o 
 -11   0   8       11.49       12.73     18.31 o 
 -10   0   8        1.78        2.21      6.08 o 
  -9   0   8       62.88       75.31     33.50 o 
  -8   0   8      152.76      164.39     15.65 o 
  -7   0   8     2447.29     2550.61     61.18 o 
  -6   0   8     1901.55     1907.51     45.88 o 
  -5   0   8      402.02      405.47     23.88 o 
  -4   0   8      835.25      801.01     20.92 o 
  -3   0   8      348.33      326.51     12.47 o 
  -2   0   8      146.42      146.36      8.27 o 
  -1   0   8      216.81      204.04      9.27 o 
   0   0   8       16.41       12.58      5.48 o 
   1   0   8     1022.75     1115.28     30.96 o 
   2   0   8      121.28      119.14      5.32 o 
   3   0   8      312.54      305.90     13.06 o 
   4   0   8       64.79       73.58     58.56 o 
   5   0   8      177.73      172.96     26.99 o 
   6   0   8        0.04       -1.26     11.03 o 
   7   0   8        9.66       13.36     15.21 o 
 -12   1   8       29.70       26.39     30.48 o 
 -11   1   8        8.04        8.52      7.88 o 
 -10   1   8       37.24       28.13     21.40 o 
  -9   1   8       16.65       14.47      8.30 o 
  -8   1   8       79.84       60.55     13.57 o 
  -7   1   8      468.21      448.89     22.68 o 
  -6   1   8       89.16       81.99     10.16 o 
  -5   1   8      108.17      112.10     13.63 o 
  -4   1   8      339.80      365.76     22.51 o 
  -3   1   8      312.90      305.08     11.21 o 
  -2   1   8       51.64       51.71      6.48 o 
  -1   1   8      483.25      492.46     12.23 o 
   0   1   8      241.80      245.74     12.81 o 
   1   1   8     1672.52     1720.29     43.91 o 
   2   1   8       42.86       42.91      7.40 o 
   3   1   8      207.81      204.72     13.28 o 
   4   1   8       21.65       16.59     11.22 o 
   5   1   8       21.64       15.53     13.33 o 
   6   1   8        6.30        5.17      9.61 o 
   7   1   8       12.65       15.31     22.06 o 
 -12   2   8      136.73      139.82     15.98 o 
 -11   2   8       67.97       45.26     39.56 o 
 -10   2   8      188.55      168.76     15.44 o 
  -9   2   8        4.19        3.07      5.20 o 
  -8   2   8      190.87      173.87     14.73 o 
  -7   2   8      535.08      550.89     23.46 o 
  -6   2   8      181.59      195.32     11.25 o 
  -5   2   8     1225.27     1221.84     24.53 o 
  -4   2   8        5.39        4.97      3.64 o 
  -3   2   8      102.63      101.63      7.42 o 
  -2   2   8      457.50      473.93     18.57 o 
  -1   2   8      183.34      185.49     12.72 o 
   0   2   8      376.22      376.21     18.10 o 
   1   2   8      699.18      804.25     30.37 o 
   2   2   8        2.35        1.72      4.85 o 
   3   2   8      387.54      354.05     18.12 o 
   4   2   8       42.58       41.58      8.63 o 
   5   2   8       86.84       90.28     81.66 o 
   6   2   8        3.23        7.58      9.96 o 
 -12   3   8       18.77       11.12     15.80 o 
 -11   3   8        0.21        3.13      6.72 o 
 -10   3   8       34.79       33.98     16.72 o 
  -9   3   8        6.82        2.68      4.74 o 
  -8   3   8       44.47       52.50     21.14 o 
  -7   3   8      155.58      141.88     12.04 o 
  -6   3   8        0.41        4.72      7.04 o 
  -5   3   8       15.87       30.15     12.03 o 
  -4   3   8       73.92       65.81      7.42 o 
  -3   3   8      636.98      615.12     17.41 o 
  -2   3   8       17.99       21.49      8.05 o 
  -1   3   8       89.33       93.24      8.42 o 
   0   3   8       24.66       32.98     15.36 o 
   1   3   8       12.58       12.72      8.64 o 
   2   3   8      123.56      121.02     11.00 o 
   3   3   8       11.57       11.49      8.47 o 
   4   3   8       10.91       14.83     14.46 o 
   5   3   8       71.23       58.26     46.27 o 
   6   3   8       22.08       12.34     27.68 o 
 -12   4   8        3.36        4.50      7.32 o 
 -11   4   8       27.37       20.15     19.43 o 
 -10   4   8       81.67       68.30     55.58 o 
  -9   4   8       24.54       21.94     13.76 o 
  -8   4   8       22.41       27.93     15.39 o 
  -7   4   8       48.74       53.80      8.79 o 
  -6   4   8      164.36      169.72      9.78 o 
  -5   4   8      898.78      935.85     19.85 o 
  -4   4   8        0.08        0.73      3.96 o 
  -3   4   8      703.68      722.62     22.62 o 
  -2   4   8        2.04        3.25      2.29 o 
  -1   4   8       56.13       52.40      9.46 o 
   0   4   8      214.97      231.93     15.40 o 
   1   4   8       80.26       84.32     12.14 o 
   2   4   8      486.00      465.88     30.97 o 
   3   4   8      166.35      155.96     13.74 o 
   4   4   8       10.66        8.70     11.81 o 
   5   4   8       85.18       83.75     19.17 o 
 -12   5   8       13.96       15.29     14.99 o 
 -11   5   8        4.58        2.49      5.16 o 
 -10   5   8       34.36       25.65     30.92 o 
  -9   5   8      183.39      175.34     15.05 o 
  -8   5   8      128.11      144.50      9.86 o 
  -7   5   8        0.50        0.98      2.30 o 
  -6   5   8        3.81        0.79      1.99 o 
  -5   5   8      568.49      585.48     27.87 o 
  -4   5   8       28.49       28.68      7.55 o 
  -3   5   8      122.27      131.41     16.00 o 
  -2   5   8       34.23       30.66     16.86 o 
  -1   5   8       76.16       75.59      9.50 o 
   0   5   8       22.05       19.41     11.16 o 
   1   5   8        1.27        5.70      5.10 o 
   2   5   8       85.24       78.03     17.58 o 
   3   5   8       13.92       15.47     11.91 o 
   4   5   8        0.09        2.22      6.77 o 
 -12   6   8       30.12       18.45     36.01 o 
 -11   6   8        2.53        2.14      8.30 o 
 -10   6   8      153.03      116.25     23.48 o 
  -9   6   8      229.30      209.16     17.14 o 
  -8   6   8       21.72       18.05     10.65 o 
  -7   6   8      632.54      596.09     27.32 o 
  -6   6   8       34.65       44.55      6.16 o 
  -5   6   8        1.14        3.62      3.29 o 
  -4   6   8       88.72       91.69     34.07 o 
  -3   6   8        9.61       15.65     11.80 o 
  -2   6   8       60.51       48.11     14.99 o 
  -1   6   8      268.09      282.88     16.66 o 
   0   6   8        6.92        3.12      6.28 o 
   1   6   8        7.11        6.16      4.91 o 
   2   6   8      184.78      199.42     18.02 o 
   3   6   8        5.23        2.72      5.53 o 
 -12   7   8      238.75      250.07     27.42 o 
 -11   7   8       13.77        6.08     12.93 o 
 -10   7   8       81.71       68.92     13.33 o 
  -9   7   8        3.02        9.72      8.10 o 
  -8   7   8       27.34       30.71     17.18 o 
  -7   7   8      235.55      216.78     19.26 o 
  -6   7   8      111.76      114.79     35.61 o 
  -5   7   8      363.00      326.39     17.71 o 
  -4   7   8        4.39        5.73      7.01 o 
  -3   7   8      406.14      401.33     19.63 o 
  -2   7   8        2.55        4.14      5.92 o 
  -1   7   8       40.24       37.53     17.84 o 
   0   7   8        0.25        4.04      8.51 o 
   1   7   8        2.53        6.91      6.08 o 
   2   7   8       41.12       56.89     14.24 o 
 -11   8   8       16.66       13.04     20.59 o 
 -10   8   8       15.73       18.77     13.55 o 
  -9   8   8       55.27       45.79     26.50 o 
  -8   8   8      109.91       98.42     41.01 o 
  -7   8   8      316.35      321.22     20.01 o 
  -6   8   8      153.39      141.63     14.41 o 
  -5   8   8       54.72       57.94     23.69 o 
  -4   8   8        0.05        1.79      4.61 o 
  -3   8   8        7.27       10.68      6.45 o 
  -2   8   8       18.22       21.46     12.63 o 
  -1   8   8       28.51       27.28     20.48 o 
   0   8   8        0.55        0.64      5.19 o 
   1   8   8        1.18        3.15      4.26 o 
 -11   9   8       11.48       13.37     11.28 o 
 -10   9   8      105.01      103.86     51.55 o 
  -9   9   8      604.80      634.01     28.48 o 
  -8   9   8       17.98       17.34     10.23 o 
  -7   9   8       92.78       92.86     16.63 o 
  -6   9   8       85.24       89.18     35.25 o 
  -5   9   8      248.97      249.02     17.82 o 
  -4   9   8       46.40       48.63     30.24 o 
  -3   9   8        0.07        1.77      2.88 o 
  -2   9   8       17.61       20.40     16.69 o 
  -1   9   8       22.61       20.49     18.27 o 
   0   9   8        8.96       10.48     14.97 o 
 -10  10   8       15.91       16.90     17.53 o 
  -9  10   8        2.94        8.68      7.09 o 
  -8  10   8        1.07        0.91      4.79 o 
  -7  10   8        1.68        2.17      3.77 o 
  -6  10   8        2.49        3.06      5.86 o 
  -5  10   8        0.11        2.77      4.31 o 
  -4  10   8       83.73       86.47     42.65 o 
  -3  10   8       34.49       40.09     23.76 o 
  -2  10   8       40.45       40.88     39.98 o 
  -8  11   8      102.64      126.61     14.31 o 
  -7  11   8       27.86       26.94     26.63 o 
  -6  11   8       11.22       16.30     14.64 o 
  -5  11   8       75.68      104.74     19.37 o 
  -4  11   8        2.48        1.89      7.18 o 
   2 -13   9        2.25        0.03     10.74 o 
   3 -13   9       10.02        9.56      9.10 o 
   4 -13   9        0.01        2.06      6.40 o 
  -1 -12   9       11.89        7.11      5.68 o 
   0 -12   9        1.02        2.68      4.80 o 
   1 -12   9       33.79       27.86     27.20 o 
   2 -12   9        8.33        5.74      5.33 o 
   3 -12   9        4.23        4.26     10.07 o 
   4 -12   9       54.89       49.29     53.87 o 
   5 -12   9        4.25        3.61      9.67 o 
   6 -12   9       96.87       92.08     21.23 o 
  -3 -11   9        0.07        2.79      5.46 o 
  -2 -11   9      106.93      129.00     15.69 o 
  -1 -11   9       37.12       32.38     20.58 o 
   0 -11   9        2.48        0.88      3.61 o 
   1 -11   9       50.83       65.01     25.61 o 
   2 -11   9       17.91       17.90     19.93 o 
   3 -11   9       10.66       14.89     12.69 o 
   4 -11   9       43.98       38.29     35.50 o 
   5 -11   9        5.97        6.32     16.36 o 
   6 -11   9       28.62       27.52     32.93 o 
  -4 -10   9       49.49       39.88     31.75 o 
  -3 -10   9       45.91       49.15     33.85 o 
  -2 -10   9       25.43       19.93     14.04 o 
  -1 -10   9       77.06       90.59     30.96 o 
   0 -10   9      114.96      108.77     13.65 o 
   1 -10   9        0.01        1.14      3.63 o 
   2 -10   9       97.21       97.15     14.64 o 
   3 -10   9        0.68        2.49      2.66 o 
   4 -10   9       36.63       23.91     22.57 o 
   5 -10   9        0.08        2.89     11.65 o 
   6 -10   9      113.44      131.03     26.35 o 
  -5  -9   9       68.90       73.62     24.32 o 
  -4  -9   9       12.49        7.80      5.44 o 
  -3  -9   9        0.14        3.30      4.03 o 
  -2  -9   9       13.23       23.63     14.27 o 
  -1  -9   9       17.19       26.36     26.23 o 
   0  -9   9      124.39      155.80     14.55 o 
   1  -9   9       23.79       18.39     11.09 o 
   2  -9   9       71.10      101.00     10.97 o 
   3  -9   9       42.21       36.70      9.63 o 
   4  -9   9       72.77       64.23     42.65 o 
   5  -9   9       88.66       94.01     12.64 o 
   6  -9   9        9.53        6.83     12.32 o 
   7  -9   9        6.44        8.67     13.12 o 
   8  -9   9       61.41       66.00     19.06 o 
  -6  -8   9       76.20       92.48     14.69 o 
  -5  -8   9        1.30        5.83      6.28 o 
  -4  -8   9        7.84        9.06      9.82 o 
  -3  -8   9        7.30       10.20      7.83 o 
  -2  -8   9      222.04      199.90     17.73 o 
  -1  -8   9      226.60      235.46     20.01 o 
   0  -8   9      108.32      106.72     13.37 o 
   1  -8   9      412.07      451.05     23.95 o 
   2  -8   9      395.51      409.28     20.62 o 
   3  -8   9        4.78        4.20      3.73 o 
   4  -8   9       19.44       16.02      9.40 o 
   5  -8   9       23.11       12.43     10.74 o 
   6  -8   9       33.15       33.60     29.80 o 
   7  -8   9       87.72      100.14     18.61 o 
   8  -8   9       23.20       18.88     37.99 o 
  -7  -7   9       23.17       16.73     18.86 o 
  -6  -7   9      150.15      207.84     29.88 o 
  -5  -7   9       30.82       23.79     19.68 o 
  -4  -7   9       33.10       24.41     19.15 o 
  -3  -7   9      119.44       95.06     12.21 o 
  -2  -7   9       17.93       20.56     13.70 o 
  -1  -7   9       70.34       87.31     15.97 o 
   0  -7   9       34.50       26.67      3.84 o 
   1  -7   9       62.19       66.14      7.24 o 
   2  -7   9        0.98        2.15      3.23 o 
   3  -7   9      150.22      137.17     13.02 o 
   4  -7   9       25.97       35.82     18.91 o 
   5  -7   9      166.81      160.27     17.96 o 
   6  -7   9       72.23       87.87     61.98 o 
   7  -7   9      143.05      204.69     32.72 o 
   8  -7   9        0.01        2.89      8.03 o 
  -8  -6   9        1.56        5.04      8.22 o 
  -7  -6   9      179.64      209.31     22.27 o 
  -6  -6   9       44.85       33.58     30.91 o 
  -5  -6   9        3.02        4.35      5.60 o 
  -4  -6   9      184.17      161.76     15.99 o 
  -3  -6   9        5.09        4.14      2.75 o 
  -2  -6   9       44.30       42.10      4.78 o 
  -1  -6   9      267.98      247.58      9.48 o 
   0  -6   9        0.14        1.39      2.81 o 
   1  -6   9       87.23       99.39      8.96 o 
   2  -6   9        6.40       12.01      3.42 o 
   3  -6   9      117.58      110.65     13.97 o 
   4  -6   9      291.42      291.06     23.82 o 
   5  -6   9       15.98       13.63     18.45 o 
   6  -6   9        4.60        8.25      8.51 o 
   7  -6   9       21.80       28.81     23.16 o 
   8  -6   9        1.44        0.88      8.19 o 
  -9  -5   9      148.97      173.14     20.75 o 
  -8  -5   9        0.67        0.23      7.54 o 
  -7  -5   9      238.39      260.59     20.97 o 
  -6  -5   9       42.27       52.15      7.87 o 
  -5  -5   9       38.70       36.52      7.05 o 
  -4  -5   9      224.65      184.97     10.11 o 
  -3  -5   9        8.13        8.35      5.96 o 
  -2  -5   9      228.19      212.32     12.18 o 
  -1  -5   9       38.45       35.18      5.45 o 
   0  -5   9      304.78      274.61      7.25 o 
   1  -5   9      473.52      428.54      8.75 o 
   2  -5   9       52.69       64.18     11.30 o 
   3  -5   9       11.60       10.51      7.77 o 
   4  -5   9        0.33        1.29      5.64 o 
   5  -5   9       37.38       27.85     25.46 o 
   6  -5   9      310.61      376.31     34.32 o 
   7  -5   9       76.25      110.10     21.31 o 
   8  -5   9      124.91      152.34     27.71 o 
  -9  -4   9      310.14      338.49     28.06 o 
  -8  -4   9        6.70       14.04     12.10 o 
  -7  -4   9       12.87       17.33     11.50 o 
  -6  -4   9        0.44        1.44      2.72 o 
  -5  -4   9        3.93        3.68      3.54 o 
  -4  -4   9       96.57       92.22     12.99 o 
  -3  -4   9      115.64      108.23      8.37 o 
  -2  -4   9        8.17       12.73      6.31 o 
  -1  -4   9       13.68       18.21      8.06 o 
   0  -4   9      230.35      231.74     10.42 o 
   1  -4   9      295.63      288.99      5.50 o 
   2  -4   9       17.97       17.54     10.38 o 
   3  -4   9       14.75       14.18      8.62 o 
   4  -4   9       21.72       22.06     26.08 o 
   5  -4   9      119.95       75.96     54.62 o 
   6  -4   9       16.97       19.14     20.35 o 
   7  -4   9       13.57       17.59     16.47 o 
   8  -4   9        3.38        2.92      7.52 o 
 -10  -3   9      141.56      125.92     21.71 o 
  -9  -3   9        1.47        3.60      5.31 o 
  -8  -3   9        1.44        6.45      8.67 o 
  -7  -3   9      130.71      116.87     55.85 o 
  -6  -3   9       11.54        8.09      4.33 o 
  -5  -3   9      311.73      301.57     16.01 o 
  -4  -3   9       21.65       22.80      9.37 o 
  -3  -3   9       39.62       48.28     13.13 o 
  -2  -3   9      425.54      443.87     23.11 o 
  -1  -3   9      534.55      507.05     16.23 o 
   0  -3   9      407.28      402.34      9.28 o 
   1  -3   9        2.07        4.58      6.01 o 
   2  -3   9        1.08        2.02      5.67 o 
   3  -3   9      136.32      143.79     15.59 o 
   4  -3   9        0.96        3.19      9.26 o 
   5  -3   9       41.13       37.19     32.10 o 
   6  -3   9       10.38       22.14     23.45 o 
   7  -3   9        0.93        2.68      8.35 o 
   8  -3   9       52.33       40.21     52.85 o 
 -10  -2   9       41.71       41.02     39.75 o 
  -9  -2   9       13.46       15.88     13.23 o 
  -8  -2   9      168.61      189.67     27.24 o 
  -7  -2   9      247.85      252.51     19.41 o 
  -6  -2   9      802.97      749.86     29.82 o 
  -5  -2   9      672.31      667.23     23.24 o 
  -4  -2   9       26.40       24.22      9.36 o 
  -3  -2   9      154.03      140.19     11.69 o 
  -2  -2   9       49.00       49.43     15.96 o 
  -1  -2   9       19.49       17.17      6.24 o 
   0  -2   9      313.40      321.74     16.01 o 
   1  -2   9       43.33       57.32     28.59 o 
   2  -2   9      116.76      117.40     11.95 o 
   3  -2   9        0.51        3.27      6.24 o 
   4  -2   9        6.61       10.36     10.20 o 
   5  -2   9       25.63       39.97     43.72 o 
   6  -2   9       22.60       19.97     30.76 o 
   7  -2   9       23.04       22.36     33.63 o 
   8  -2   9       44.64       36.98     58.66 o 
 -11  -1   9       43.03       38.45     25.11 o 
 -10  -1   9        0.02        5.57      6.96 o 
  -9  -1   9       14.72       14.93     11.67 o 
  -8  -1   9       43.84       35.94     14.67 o 
  -7  -1   9       28.25       42.18     18.64 o 
  -6  -1   9       40.71       49.74     20.04 o 
  -5  -1   9      132.41      128.32     22.05 o 
  -4  -1   9       59.73       53.82      8.93 o 
  -3  -1   9      539.42      534.15     17.42 o 
  -2  -1   9     1220.90     1271.29     30.44 o 
  -1  -1   9      229.53      217.62     11.96 o 
   0  -1   9      346.96      302.42      7.54 o 
   1  -1   9       38.15       40.63      4.15 o 
   2  -1   9       91.26       98.97     16.38 o 
   3  -1   9       63.94       57.56     20.11 o 
   4  -1   9       82.11       80.27     57.56 o 
   5  -1   9       66.92       58.05     66.40 o 
   6  -1   9       83.91       70.23     16.97 o 
   7  -1   9        0.30        3.96     10.28 o 
 -11   0   9       38.79       21.50     28.87 o 
 -10   0   9      145.58      158.92     20.18 o 
  -9   0   9      147.71      138.14     15.48 o 
  -8   0   9     1375.00     1480.47     66.71 o 
  -7   0   9      196.34      205.14     20.50 o 
  -6   0   9     1845.04     1855.49     62.26 o 
  -5   0   9      208.53      202.25     13.50 o 
  -4   0   9      662.54      658.61     20.12 o 
  -3   0   9     1028.63      988.95     24.32 o 
  -2   0   9      199.47      195.28     13.20 o 
  -1   0   9      222.01      205.21     11.47 o 
   0   0   9      354.58      361.22     18.44 o 
   1   0   9      412.07      419.77     15.40 o 
   2   0   9      393.08      377.87     15.97 o 
   3   0   9       73.35       75.90     19.71 o 
   4   0   9        4.10        2.54     13.20 o 
   5   0   9       10.13       17.54     25.97 o 
   6   0   9        0.39        3.78      6.32 o 
   7   0   9       63.51       77.14     46.94 o 
 -11   1   9       40.41       47.62     17.86 o 
 -10   1   9        0.17        4.28      5.01 o 
  -9   1   9      112.86      103.54     16.93 o 
  -8   1   9       81.54       78.39     13.78 o 
  -7   1   9      145.93      123.76     13.14 o 
  -6   1   9        0.13        1.74      5.04 o 
  -5   1   9       65.45       68.97     11.16 o 
  -4   1   9      653.02      625.53     27.79 o 
  -3   1   9       20.27       18.00      6.87 o 
  -2   1   9        7.00       10.43      4.34 o 
  -1   1   9      620.98      657.06     17.86 o 
   0   1   9       13.59        8.99      3.52 o 
   1   1   9       55.20       61.53      8.12 o 
   2   1   9      180.07      176.79     13.23 o 
   3   1   9      138.69      143.16     25.94 o 
   4   1   9        6.02        6.24      9.85 o 
   5   1   9       10.91        8.78     17.48 o 
   6   1   9        2.21        2.41      8.51 o 
 -12   2   9        6.71        2.89      6.51 o 
 -11   2   9        3.29        4.64      6.94 o 
 -10   2   9        0.67        1.70      5.71 o 
  -9   2   9       70.19       62.54     27.08 o 
  -8   2   9       95.52       83.04     13.78 o 
  -7   2   9      478.30      496.19     22.81 o 
  -6   2   9      259.01      246.45     14.10 o 
  -5   2   9        0.30        1.83      3.31 o 
  -4   2   9     1450.09     1430.43     46.53 o 
  -3   2   9      204.04      192.22      9.69 o 
  -2   2   9      384.70      384.22     13.81 o 
  -1   2   9      489.86      474.85     15.13 o 
   0   2   9        8.83       14.16      9.76 o 
   1   2   9      483.05      488.91     27.26 o 
   2   2   9      148.99      123.17     14.77 o 
   3   2   9       20.43       23.05     16.87 o 
   4   2   9      115.88      101.31     72.91 o 
   5   2   9        0.24       -2.70     13.65 o 
   6   2   9       44.12       22.54     46.13 o 
 -12   3   9       45.97       31.00     31.77 o 
 -11   3   9        1.21        2.92      4.26 o 
 -10   3   9      176.78      156.55     15.70 o 
  -9   3   9       32.10       31.88     19.70 o 
  -8   3   9        5.16        8.49      4.78 o 
  -7   3   9       73.21       80.09     24.94 o 
  -6   3   9        5.70        8.98      4.57 o 
  -5   3   9     1128.85     1180.58     31.72 o 
  -4   3   9        1.60        3.05      2.67 o 
  -3   3   9      202.84      203.78     12.02 o 
  -2   3   9       41.33       45.43      7.62 o 
  -1   3   9      171.35      198.82     13.05 o 
   0   3   9       66.67       72.65     10.46 o 
   1   3   9      364.91      376.84     20.12 o 
   2   3   9       29.81       36.92      8.18 o 
   3   3   9      120.49      131.78     20.46 o 
   4   3   9       27.85       25.09     30.15 o 
   5   3   9        9.41        8.35     20.80 o 
 -12   4   9       51.33       35.14     36.05 o 
 -11   4   9       25.16       17.25     15.09 o 
 -10   4   9      105.75       98.25     14.06 o 
  -9   4   9       12.80       16.84     10.05 o 
  -8   4   9       44.37       44.12     17.77 o 
  -7   4   9        0.28        1.02      3.11 o 
  -6   4   9      197.20      194.37     11.62 o 
  -5   4   9        0.35        3.63      2.18 o 
  -4   4   9        5.55        2.14      3.45 o 
  -3   4   9        3.23        3.07      3.20 o 
  -2   4   9       55.56       50.93      9.23 o 
  -1   4   9      389.25      399.02     22.45 o 
   0   4   9      122.33      140.20     16.64 o 
   1   4   9        0.13        0.60      3.92 o 
   2   4   9        6.02        7.14      5.33 o 
   3   4   9       58.39       40.59     38.02 o 
   4   4   9       15.71       18.47     28.11 o 
 -12   5   9       38.45       26.88     37.35 o 
 -11   5   9       84.15       54.38     62.54 o 
 -10   5   9       23.32       11.28     11.45 o 
  -9   5   9      123.73      117.21     12.06 o 
  -8   5   9       39.85       31.47     17.99 o 
  -7   5   9      567.70      550.19     16.92 o 
  -6   5   9      582.51      577.96     29.61 o 
  -5   5   9       34.61       44.42      8.99 o 
  -4   5   9        8.53        8.73      4.96 o 
  -3   5   9        3.71        6.03      6.31 o 
  -2   5   9       15.14       16.35      8.64 o 
  -1   5   9       23.24       29.84     14.39 o 
   0   5   9       50.31       52.84     11.03 o 
   1   5   9       31.74       34.82     18.75 o 
   2   5   9       15.95       10.14      9.55 o 
   3   5   9       35.84       26.83     59.68 o 
 -12   6   9       67.50       26.67     53.17 o 
 -11   6   9        1.98        2.01      8.06 o 
 -10   6   9        4.70        2.21      6.48 o 
  -9   6   9       69.75       59.48     36.37 o 
  -8   6   9       73.79       72.72     33.96 o 
  -7   6   9      474.28      467.57     32.54 o 
  -6   6   9       16.53        7.04      5.73 o 
  -5   6   9      161.57      177.92     13.53 o 
  -4   6   9       90.52       99.99     16.78 o 
  -3   6   9      169.03      158.66     13.69 o 
  -2   6   9        2.18        3.61      6.00 o 
  -1   6   9        0.30        3.32      4.60 o 
   0   6   9      113.99      137.80     14.47 o 
   1   6   9       12.32       10.91      8.02 o 
   2   6   9       79.74       79.30     11.07 o 
   3   6   9        2.27        4.77      9.00 o 
 -11   7   9        0.07        2.16      7.67 o 
 -10   7   9       41.30       41.38     26.77 o 
  -9   7   9       73.47       85.81     33.91 o 
  -8   7   9      462.86      465.87     23.80 o 
  -7   7   9       16.50       25.52     12.12 o 
  -6   7   9       38.40       38.42     17.00 o 
  -5   7   9        0.53        2.57      4.22 o 
  -4   7   9       79.57       79.20     14.91 o 
  -3   7   9       38.17       36.24     26.04 o 
  -2   7   9        8.46        9.45      5.69 o 
  -1   7   9       49.26       37.31     20.37 o 
   0   7   9       13.30        6.89      5.78 o 
   1   7   9        2.36        0.86      8.41 o 
 -11   8   9       54.73       54.41     39.70 o 
 -10   8   9        1.02        1.82      7.56 o 
  -9   8   9      436.57      444.11     26.54 o 
  -8   8   9        8.56        9.80      6.25 o 
  -7   8   9        1.41        3.95      6.23 o 
  -6   8   9        8.81        9.95      6.89 o 
  -5   8   9        5.72        3.63      4.92 o 
  -4   8   9        2.24        7.84     12.45 o 
  -3   8   9       10.73       10.67      7.46 o 
  -2   8   9       49.41       46.28     38.68 o 
  -1   8   9       22.18       22.39     18.73 o 
   0   8   9       30.92       24.69     28.09 o 
 -10   9   9      131.05       97.68     51.05 o 
  -9   9   9       70.30       53.24     31.22 o 
  -8   9   9       95.23       94.64     20.00 o 
  -7   9   9      201.26      184.23     22.50 o 
  -6   9   9       65.50       78.63     16.98 o 
  -5   9   9        5.13       12.77     16.73 o 
  -4   9   9        8.29       10.73      8.17 o 
  -3   9   9       55.98       49.80     31.84 o 
  -2   9   9       16.30       15.47     20.19 o 
  -1   9   9        0.01        1.45      4.15 o 
  -9  10   9      141.61      126.55     19.81 o 
  -8  10   9       33.32       18.45     13.29 o 
  -7  10   9       40.39       28.47     20.65 o 
  -6  10   9      204.99      188.57     16.95 o 
  -5  10   9      111.40       93.66     12.74 o 
  -4  10   9       49.70       45.82     30.67 o 
  -3  10   9       16.03        7.31      8.03 o 
   0 -12  10        0.26        1.86      2.63 o 
   1 -12  10       45.32       28.65     27.29 o 
   2 -12  10        5.42        3.67      9.48 o 
   3 -12  10       11.46        6.69      9.83 o 
   4 -12  10       38.79       35.02     47.55 o 
   5 -12  10       64.07       44.31     50.58 o 
  -2 -11  10      126.21      147.92     18.09 o 
  -1 -11  10      130.03      160.13     17.27 o 
   0 -11  10      159.29      179.87     18.51 o 
   1 -11  10       23.60       26.37     25.14 o 
   2 -11  10        0.03        2.14      7.31 o 
   3 -11  10        2.10        3.19     14.06 o 
   4 -11  10        7.34       13.98     24.10 o 
   5 -11  10       43.62       53.55     46.59 o 
   6 -11  10       74.37      102.06     21.12 o 
  -4 -10  10       45.74       27.15     34.67 o 
  -3 -10  10        2.88        1.80      5.55 o 
  -2 -10  10        8.56       12.11      8.16 o 
  -1 -10  10       35.13       29.50     16.86 o 
   0 -10  10       78.06       69.21     13.15 o 
   1 -10  10       51.43       45.44     51.11 o 
   2 -10  10       96.26       71.38     64.02 o 
   3 -10  10        7.23       16.97     19.84 o 
   4 -10  10      848.52      919.18     54.35 o 
   5 -10  10       91.24       86.78     68.41 o 
  -5  -9  10        4.32        9.85     16.39 o 
  -4  -9  10       83.01       98.25     13.79 o 
  -3  -9  10       62.66       51.81     13.89 o 
  -2  -9  10       52.96       53.60     40.09 o 
  -1  -9  10       46.72       32.83     20.10 o 
   0  -9  10        0.66        6.10      4.65 o 
   1  -9  10       83.42       87.15     11.20 o 
   2  -9  10       36.55       17.03     23.70 o 
   3  -9  10      387.74      454.38     45.41 o 
   4  -9  10        4.47        8.94      9.21 o 
   5  -9  10        1.35        2.14      5.17 o 
   7  -9  10        6.38        1.87      4.85 o 
  -6  -8  10        1.99        2.19      6.73 o 
  -5  -8  10        2.01       -0.22      5.91 o 
  -4  -8  10        1.75        2.48      5.37 o 
  -3  -8  10       10.71       12.00     16.32 o 
  -2  -8  10      156.22      148.03     17.72 o 
  -1  -8  10        0.21        2.83      4.62 o 
   0  -8  10       50.52       48.14     25.93 o 
   1  -8  10       34.01       37.29     10.20 o 
   2  -8  10       32.49       34.86     32.34 o 
   3  -8  10       38.39       34.01     18.43 o 
   4  -8  10       34.00       23.55     18.61 o 
   5  -8  10        4.69        2.53      4.11 o 
   6  -8  10        7.50        1.77      6.00 o 
   7  -8  10      129.98      112.02     19.63 o 
   8  -8  10       59.49       42.09     62.01 o 
  -7  -7  10       15.17        7.41      8.69 o 
  -6  -7  10        8.14        9.05      9.78 o 
  -5  -7  10       44.66       48.41     19.94 o 
  -4  -7  10       28.67       25.26     22.08 o 
  -3  -7  10        0.10        1.59      5.54 o 
  -2  -7  10      153.19      164.06     14.79 o 
  -1  -7  10       10.49       11.71      8.67 o 
   0  -7  10      444.42      450.21     23.94 o 
   1  -7  10      187.48      167.25      9.18 o 
   2  -7  10      830.67      905.95    120.62 o 
   3  -7  10       13.38       11.05      6.97 o 
   4  -7  10        0.07        1.49      4.60 o 
   5  -7  10       60.67       55.24     39.09 o 
   7  -7  10      134.72      141.98     21.79 o 
   8  -7  10      132.36      139.01     23.08 o 
  -8  -6  10       10.70       14.38     16.60 o 
  -7  -6  10        0.77       -0.64     12.32 o 
  -6  -6  10        6.08        8.47      7.52 o 
  -5  -6  10       77.03       63.80     15.64 o 
  -4  -6  10        0.49        4.71      4.34 o 
  -3  -6  10      183.70      167.20     17.37 o 
  -2  -6  10       25.41       19.09     11.74 o 
  -1  -6  10       35.15       36.10     11.29 o 
   0  -6  10      377.84      390.98     18.28 o 
   1  -6  10      582.27      615.81     24.44 o 
   2  -6  10      205.59      221.32     16.40 o 
   3  -6  10        1.30        5.55      7.09 o 
   4  -6  10       25.43       23.21     15.98 o 
   5  -6  10       36.65       38.07     41.50 o 
   6  -6  10        0.89        1.50     10.33 o 
   7  -6  10       10.59       15.85     26.56 o 
   8  -6  10       61.15       61.71     55.21 o 
  -9  -5  10      167.94      195.25     21.44 o 
  -8  -5  10      108.00      122.61     17.38 o 
  -7  -5  10       23.11       15.37     15.94 o 
  -6  -5  10        7.80       16.06     13.84 o 
  -5  -5  10       21.10       16.16      7.69 o 
  -4  -5  10      202.51      170.86      9.95 o 
  -3  -5  10       43.39       30.70     14.83 o 
  -2  -5  10        0.00        1.77      3.72 o 
  -1  -5  10       66.67       68.68      9.52 o 
   0  -5  10      429.20      436.85     18.39 o 
   1  -5  10      104.72      123.03      8.07 o 
   2  -5  10       92.81       93.00     14.69 o 
   3  -5  10       42.69       46.13     10.55 o 
   4  -5  10       19.99       21.01     15.00 o 
   5  -5  10      404.03      466.62     32.93 o 
   6  -5  10       99.11      114.57     22.60 o 
   7  -5  10       21.62       28.30     43.67 o 
   8  -5  10        0.49        1.29      8.67 o 
  -9  -4  10       98.23       78.59     38.02 o 
  -8  -4  10        7.29        9.50      6.62 o 
  -7  -4  10       86.84       70.97     11.65 o 
  -6  -4  10        0.05        1.19      3.09 o 
  -5  -4  10       26.56       34.29     17.80 o 
  -4  -4  10      134.71      120.30      9.05 o 
  -3  -4  10       61.93       72.25      9.85 o 
  -2  -4  10      271.16      291.49     14.86 o 
  -1  -4  10      486.74      535.30     16.17 o 
   0  -4  10      866.84      774.58     34.29 o 
   1  -4  10        2.01        4.44      2.08 o 
   2  -4  10       61.86       58.64     26.31 o 
   3  -4  10        8.31        9.53      7.09 o 
   4  -4  10       14.20       11.89     11.78 o 
   5  -4  10        8.29        6.59     12.24 o 
   6  -4  10        7.33        8.38      8.70 o 
   7  -4  10       47.77       44.69     42.84 o 
 -10  -3  10        1.36        4.93      7.71 o 
  -9  -3  10       59.87       45.89     41.99 o 
  -8  -3  10        2.68        3.41      5.18 o 
  -7  -3  10      157.81      160.05     15.47 o 
  -6  -3  10       16.46       10.24      4.95 o 
  -5  -3  10        0.11        3.62      4.02 o 
  -4  -3  10      441.24      411.32     18.22 o 
  -3  -3  10       30.98       28.90     12.07 o 
  -2  -3  10     1334.57     1349.65     35.37 o 
  -1  -3  10      551.04      467.30     35.04 o 
   0  -3  10        0.73        0.92      1.60 o 
   1  -3  10      180.34      160.34     16.14 o 
   2  -3  10        0.97        2.30      5.17 o 
   3  -3  10        9.26       11.94      6.69 o 
   4  -3  10        7.51       12.85     11.38 o 
   5  -3  10       62.91       41.04     35.90 o 
   6  -3  10       48.27       69.10     17.48 o 
   7  -3  10       24.02       15.02     19.52 o 
 -10  -2  10      143.65      158.67     19.95 o 
  -9  -2  10       51.53       52.17     27.77 o 
  -8  -2  10        1.90        6.29      4.54 o 
  -7  -2  10      262.88      292.32     19.40 o 
  -6  -2  10      827.84      758.35     28.85 o 
  -5  -2  10      286.89      294.40     14.98 o 
  -4  -2  10     1078.61     1155.27     30.57 o 
  -3  -2  10      100.41       97.41     11.63 o 
  -2  -2  10     1123.28     1187.32     26.55 o 
  -1  -2  10      449.09      486.59     14.46 o 
   0  -2  10        0.45        1.83      1.35 o 
   1  -2  10      527.45      558.72     33.80 o 
   2  -2  10      209.07      176.80     26.45 o 
   3  -2  10      782.68      728.18     51.49 o 
   4  -2  10       65.04      106.43     22.33 o 
   5  -2  10        3.91        7.01     15.69 o 
   6  -2  10       16.68       10.44     24.55 o 
   7  -2  10        0.32        5.30      6.29 o 
 -11  -1  10        0.32        1.10      4.41 o 
 -10  -1  10       46.97       43.68     37.16 o 
  -9  -1  10       39.39       36.17     25.24 o 
  -8  -1  10        7.32        3.33      4.75 o 
  -7  -1  10      268.45      269.48     16.37 o 
  -6  -1  10       10.00       10.61      4.81 o 
  -5  -1  10      107.02      122.50     10.29 o 
  -4  -1  10      108.48      105.80     10.89 o 
  -3  -1  10      264.95      256.28     11.39 o 
  -2  -1  10      243.83      233.06     10.73 o 
  -1  -1  10       31.70       23.18      4.76 o 
   0  -1  10      164.15      152.17      6.31 o 
   1  -1  10      483.78      427.92     26.13 o 
   2  -1  10        3.26        6.72      9.61 o 
   3  -1  10       44.60       63.54     51.81 o 
   4  -1  10       57.36       65.38     17.78 o 
   5  -1  10       54.33       65.84     18.50 o 
   6  -1  10       23.66       31.73     36.81 o 
 -11   0  10       23.58       19.48     14.71 o 
 -10   0  10       28.31       28.81     16.69 o 
  -9   0  10       10.57        8.28      7.45 o 
  -8   0  10       36.83       64.77     27.05 o 
  -7   0  10      578.35      589.69     25.14 o 
  -6   0  10      335.18      339.29     17.85 o 
  -5   0  10      833.12      836.57     29.65 o 
  -4   0  10      413.63      383.37     14.46 o 
  -3   0  10      289.20      279.53     11.64 o 
  -2   0  10       49.93       40.01      6.97 o 
  -1   0  10       71.80       74.79      5.57 o 
   0   0  10      299.94      320.05     13.07 o 
   1   0  10      627.42      478.78     81.24 o 
   2   0  10       18.63       24.50     14.97 o 
   3   0  10       27.48       38.07     31.62 o 
   4   0  10       13.57       12.18     16.81 o 
   5   0  10       20.73       29.91     36.52 o 
   6   0  10        1.39        1.42      7.15 o 
 -11   1  10        4.63        7.52      7.54 o 
 -10   1  10        1.49       -0.05      3.99 o 
  -9   1  10        1.38       -1.13      7.03 o 
  -8   1  10      519.26      474.52     26.57 o 
  -7   1  10      103.93       97.54     15.52 o 
  -6   1  10       21.65       28.50     15.17 o 
  -5   1  10      185.94      194.66     11.59 o 
  -4   1  10       62.04       69.25     16.68 o 
  -3   1  10      194.10      189.01     11.66 o 
  -2   1  10      521.02      530.64     15.38 o 
  -1   1  10       26.87       31.11      4.91 o 
   0   1  10     1333.48     1289.82     42.65 o 
   1   1  10       67.33       48.72      6.83 o 
   2   1  10      162.25      196.55     24.50 o 
   3   1  10       32.43       25.78     28.49 o 
   4   1  10       29.96       33.07     22.89 o 
   5   1  10       18.95       15.72     20.64 o 
   6   1  10       22.06       25.76     34.83 o 
 -11   2  10       33.97       25.73     22.25 o 
 -10   2  10       35.59       28.77     19.79 o 
  -9   2  10       77.93       76.14     11.87 o 
  -8   2  10       34.57       44.78     18.15 o 
  -7   2  10        1.98        5.61      4.33 o 
  -6   2  10      153.72      159.67     10.53 o 
  -5   2  10      784.13      726.59     24.72 o 
  -4   2  10      168.04      179.83     11.67 o 
  -3   2  10       11.32        9.67      6.60 o 
  -2   2  10      118.64      120.37      9.60 o 
  -1   2  10      207.91      210.79     11.37 o 
   0   2  10        0.85        3.73      4.65 o 
   1   2  10        0.30        1.32      4.23 o 
   2   2  10      117.01      115.72     18.82 o 
   3   2  10        7.03       10.87     10.44 o 
   4   2  10       22.23       21.10     32.58 o 
   5   2  10        3.97        4.10     13.52 o 
 -11   3  10        8.24        3.29      4.21 o 
 -10   3  10       73.57       51.53     29.71 o 
  -9   3  10       21.44       22.08     11.95 o 
  -8   3  10       10.35       11.49      6.39 o 
  -7   3  10       21.94       22.19      7.97 o 
  -6   3  10      455.22      452.47     18.39 o 
  -5   3  10      913.43      851.82     31.27 o 
  -4   3  10      246.36      244.14     13.53 o 
  -3   3  10      209.09      202.73     10.38 o 
  -2   3  10      102.83       83.23      8.33 o 
  -1   3  10      587.83      589.98     25.94 o 
   0   3  10      162.72      189.80     13.24 o 
   1   3  10       11.69        9.09      6.38 o 
   2   3  10       56.57       63.99     38.10 o 
   4   3  10       19.05       13.20     15.90 o 
 -11   4  10       86.28       77.84     17.55 o 
 -10   4  10      287.94      295.97     21.53 o 
  -9   4  10       44.89       33.15     19.42 o 
  -8   4  10       66.89       65.24     10.98 o 
  -7   4  10       60.55       68.12     11.70 o 
  -6   4  10       29.45       22.06      9.01 o 
  -5   4  10      268.85      250.31     13.54 o 
  -4   4  10       11.56       15.24      7.00 o 
  -3   4  10        0.13        2.63      5.30 o 
  -2   4  10      240.69      237.48     16.62 o 
  -1   4  10      365.53      322.73     16.85 o 
   0   4  10       82.09       93.04     10.05 o 
   1   4  10        4.94        3.96      3.31 o 
   2   4  10       25.43       18.93     18.34 o 
   3   4  10        2.68        3.32     10.09 o 
 -11   5  10       38.92       27.78     29.05 o 
 -10   5  10       41.12       35.26     29.72 o 
  -9   5  10       42.61       35.09     19.00 o 
  -8   5  10      139.29      122.15     16.65 o 
  -7   5  10      241.69      233.69     15.44 o 
  -6   5  10      196.92      193.69     10.46 o 
  -5   5  10       98.24       88.59      8.56 o 
  -4   5  10       11.29       11.01      6.01 o 
  -3   5  10        5.75        5.81     10.95 o 
  -2   5  10        0.33        2.95      6.32 o 
  -1   5  10        1.38        1.66      4.07 o 
   0   5  10       86.77       95.60     11.82 o 
   1   5  10        0.00        0.91      4.96 o 
   2   5  10        4.95        5.46      9.02 o 
   3   5  10        2.71        0.51      7.47 o 
 -11   6  10       29.89       26.61     25.91 o 
 -10   6  10       58.61       48.42     34.54 o 
  -9   6  10       10.80        7.76      7.08 o 
  -8   6  10       96.27       82.43     33.04 o 
  -7   6  10      709.08      701.49     75.99 o 
  -6   6  10      372.84      344.52     23.92 o 
  -5   6  10       99.07      120.79     17.10 o 
  -4   6  10      293.95      312.64     18.28 o 
  -3   6  10       54.59       54.05     12.88 o 
  -2   6  10      124.37      135.61     20.75 o 
  -1   6  10       38.44       38.89     28.82 o 
   0   6  10        4.29        1.86      6.20 o 
   1   6  10        0.25       -0.11     10.60 o 
   2   6  10       58.69       69.16     21.34 o 
 -11   7  10        5.32        8.90      6.73 o 
 -10   7  10       57.87       34.78     21.83 o 
  -9   7  10        0.01        1.96      5.14 o 
  -8   7  10       68.37       67.48     25.16 o 
  -7   7  10       17.75       22.06      8.66 o 
  -6   7  10        0.29        3.25      4.76 o 
  -5   7  10      195.90      204.89     16.22 o 
  -4   7  10       43.57       39.77     18.37 o 
  -3   7  10       88.19       84.62     15.05 o 
  -2   7  10       14.85       13.59     10.32 o 
  -1   7  10        6.88        7.88      7.21 o 
   0   7  10       10.92        8.51      9.39 o 
 -10   8  10        0.09        4.27      6.45 o 
  -9   8  10      247.64      249.95     28.81 o 
  -8   8  10      190.15      195.75     23.68 o 
  -7   8  10       23.93       27.53     19.44 o 
  -6   8  10        0.90       -1.56      6.92 o 
  -5   8  10       71.32       57.80     39.25 o 
  -4   8  10      137.49      126.58     13.31 o 
  -3   8  10       10.30       13.36     11.45 o 
  -2   8  10       31.43       21.89     19.27 o 
  -1   8  10        7.31        8.48      9.42 o 
  -9   9  10      259.84      229.08     18.91 o 
  -8   9  10      370.80      381.71     22.66 o 
  -7   9  10        2.43        3.45      3.62 o 
  -6   9  10      198.23      221.86     17.76 o 
  -5   9  10        0.22        3.94      5.11 o 
  -4   9  10       51.32       40.63     32.12 o 
  -3   9  10       58.26       48.35     40.34 o 
   1 -12  11       57.36       40.51     42.38 o 
   2 -12  11        1.88        2.06     10.01 o 
   3 -12  11       14.81       10.15     29.37 o 
  -2 -11  11        7.32        5.50      7.88 o 
  -1 -11  11       37.95       57.00     36.58 o 
   0 -11  11       85.73       83.89     12.28 o 
   1 -11  11       27.69       30.79     40.16 o 
   2 -11  11       24.30       24.93     39.63 o 
   3 -11  11        3.53        6.75     14.99 o 
   4 -11  11       72.44       88.60     74.19 o 
   5 -11  11       33.56       31.67     46.59 o 
  -3 -10  11        0.12        4.02      9.21 o 
  -2 -10  11       14.53        8.11     10.04 o 
  -1 -10  11       59.27       59.60     35.96 o 
   0 -10  11        1.51        1.80      3.53 o 
   1 -10  11       21.14       11.65     11.57 o 
   2 -10  11       36.86       32.64     35.69 o 
   3 -10  11      202.61      184.71     29.29 o 
   4 -10  11       97.15       63.96     75.82 o 
   5 -10  11        1.82        8.65     11.43 o 
  -5  -9  11        1.25        2.17      8.19 o 
  -4  -9  11       50.14       40.38     13.15 o 
  -3  -9  11        5.11        1.62      6.01 o 
  -2  -9  11       24.36        7.50     12.21 o 
  -1  -9  11      112.27      121.23     13.40 o 
   0  -9  11        1.39        2.58      3.73 o 
   1  -9  11      141.42      155.24     28.01 o 
   2  -9  11        8.35        6.67      6.35 o 
   3  -9  11       71.19       44.79     43.29 o 
   4  -9  11      173.53      169.72     27.93 o 
   5  -9  11       11.76        6.27     14.27 o 
  -6  -8  11       25.91       15.94     16.01 o 
  -5  -8  11       46.76       39.05     35.28 o 
  -4  -8  11       20.83       11.34     15.30 o 
  -3  -8  11       31.13       33.24     23.43 o 
  -2  -8  11       64.55       51.81     13.12 o 
  -1  -8  11       92.51       75.27     12.25 o 
   0  -8  11        7.34        7.46      6.44 o 
   1  -8  11      216.12      191.09     34.59 o 
   2  -8  11        1.31        6.85      9.26 o 
   3  -8  11      186.83      203.35     29.18 o 
   4  -8  11        5.69       13.25     22.36 o 
   5  -8  11        6.89        6.57      5.79 o 
   6  -8  11      107.23      106.00     19.81 o 
   7  -8  11        6.57        7.39     14.03 o 
  -7  -7  11      185.46      206.88     22.00 o 
  -6  -7  11       29.37       26.74     21.09 o 
  -5  -7  11        8.67        9.74     11.11 o 
  -4  -7  11       22.69       22.71     22.32 o 
  -3  -7  11       13.22       12.85     10.59 o 
  -2  -7  11        0.86        3.59      3.58 o 
  -1  -7  11        5.10        6.32      6.59 o 
   0  -7  11       88.97       83.45     19.80 o 
   1  -7  11      104.12       87.23     10.13 o 
   2  -7  11      489.82      464.41     32.69 o 
   3  -7  11       13.82        9.25      7.74 o 
   4  -7  11        0.07        4.82     10.15 o 
   5  -7  11        0.25        1.98      5.44 o 
   6  -7  11      112.38      110.85     19.20 o 
   7  -7  11       99.47       65.09     58.85 o 
  -7  -6  11      101.47      118.97     17.03 o 
  -6  -6  11        9.50       10.77     11.11 o 
  -5  -6  11       68.56       48.88     37.61 o 
  -4  -6  11       54.40       43.82     16.49 o 
  -3  -6  11       24.21       22.06     15.73 o 
  -2  -6  11      136.79      128.11     16.00 o 
  -1  -6  11        0.92        1.04      2.92 o 
   0  -6  11        1.10        3.47      2.60 o 
   1  -6  11      572.55      613.15     23.56 o 
   2  -6  11        6.90        5.47      5.51 o 
   3  -6  11        1.73        2.13      3.39 o 
   4  -6  11       17.04       11.98     13.51 o 
   5  -6  11        1.49        2.97     10.31 o 
   6  -6  11       10.51       13.33     11.91 o 
   7  -6  11       52.96       33.92     52.10 o 
  -8  -5  11        0.61        6.47      8.18 o 
  -7  -5  11        0.33        4.69      7.55 o 
  -6  -5  11       12.02       13.00     11.92 o 
  -5  -5  11      121.16      107.98     14.16 o 
  -4  -5  11      150.45      122.54      8.59 o 
  -3  -5  11       89.76       68.03      8.01 o 
  -2  -5  11       90.91       86.92      7.51 o 
  -1  -5  11      140.16      146.48      9.99 o 
   0  -5  11      113.07      119.49      9.73 o 
   1  -5  11      128.21       90.37     15.45 o 
   2  -5  11        7.12       10.03      7.49 o 
   3  -5  11        3.15        4.22      5.18 o 
   4  -5  11      119.33       99.80     14.10 o 
   5  -5  11       42.13       23.75     38.29 o 
   6  -5  11        0.61        2.57      9.32 o 
   7  -5  11       49.46       49.64     74.16 o 
  -9  -4  11       71.72       66.92     53.63 o 
  -8  -4  11       67.27       83.50     20.59 o 
  -7  -4  11        4.78        0.97      5.60 o 
  -6  -4  11        1.39        3.34      6.84 o 
  -5  -4  11        0.12        3.02      4.12 o 
  -4  -4  11       15.02       11.45      7.29 o 
  -3  -4  11        1.54        0.56      4.41 o 
  -2  -4  11       46.79       44.93      8.14 o 
  -1  -4  11      538.63      479.61     20.06 o 
   0  -4  11      930.58     1025.53     40.88 o 
   1  -4  11      146.24      128.09     20.68 o 
   2  -4  11        6.81        7.54      6.46 o 
   3  -4  11        7.30       10.89      8.38 o 
   4  -4  11        0.02        2.30     11.78 o 
   5  -4  11       66.71       61.07     15.10 o 
   6  -4  11       31.36       21.02     43.94 o 
   7  -4  11        0.65        0.59      8.41 o 
  -9  -3  11      178.86      186.98     26.38 o 
  -8  -3  11       89.53      104.26     14.75 o 
  -7  -3  11        2.49        4.66      5.20 o 
  -6  -3  11      235.60      241.04     17.94 o 
  -5  -3  11        4.22        3.60      4.01 o 
  -4  -3  11      504.65      547.46     22.80 o 
  -3  -3  11        0.37        1.87      4.17 o 
  -2  -3  11       47.43       42.16      6.92 o 
  -1  -3  11      928.59      982.96     39.71 o 
   0  -3  11       59.85       56.56      4.85 o 
   1  -3  11       73.96       72.48     29.93 o 
   2  -3  11       17.29       17.96     13.38 o 
   3  -3  11       55.87       60.78     57.03 o 
   4  -3  11       11.00       17.67     12.74 o 
   5  -3  11       11.16       19.81     27.39 o 
   6  -3  11        9.04        5.22     11.83 o 
 -10  -2  11       25.06       18.12     14.84 o 
  -9  -2  11        1.77        4.32      4.77 o 
  -8  -2  11      159.17      147.22     13.17 o 
  -7  -2  11      370.15      375.57     18.27 o 
  -6  -2  11      101.15      121.07     15.39 o 
  -5  -2  11       11.52        4.37      5.78 o 
  -4  -2  11      492.43      479.47     20.89 o 
  -3  -2  11        0.85        3.73      4.83 o 
  -2  -2  11       57.94       68.81     11.57 o 
  -1  -2  11        2.30        9.36      5.36 o 
   0  -2  11        0.77        1.34      1.35 o 
   1  -2  11      237.57      251.87     19.50 o 
   2  -2  11        0.97        3.98      4.13 o 
   3  -2  11       37.75       24.61     26.72 o 
   4  -2  11       10.28        6.77     13.25 o 
   5  -2  11       25.95       19.41     24.47 o 
   6  -2  11        0.00        0.16      7.87 o 
 -10  -1  11        2.12       -0.06      7.89 o 
  -9  -1  11       43.91       38.04     22.31 o 
  -8  -1  11       14.72       15.96      8.25 o 
  -7  -1  11      141.26      133.61     14.79 o 
  -6  -1  11      218.91      223.97     21.34 o 
  -5  -1  11       20.07       19.93     10.12 o 
  -4  -1  11        0.60        2.16      2.92 o 
  -3  -1  11      973.03     1086.55     29.15 o 
  -2  -1  11      217.12      219.09     12.33 o 
  -1  -1  11      790.96      780.50     28.03 o 
   0  -1  11        5.25        5.71      4.50 o 
   1  -1  11      585.86      611.63     30.02 o 
   2  -1  11      111.73      104.12     17.11 o 
   3  -1  11      222.92      203.99     22.89 o 
   4  -1  11       16.73       28.76     34.86 o 
   5  -1  11       19.64       20.46     28.57 o 
   6  -1  11       15.43       12.58     24.18 o 
 -11   0  11       74.54       73.81     17.16 o 
 -10   0  11        0.01        1.61      3.87 o 
  -9   0  11       61.49       48.60     27.98 o 
  -8   0  11       11.32       14.16      7.90 o 
  -7   0  11      557.82      546.54     29.17 o 
  -6   0  11        0.00        3.02      4.23 o 
  -5   0  11       69.73       76.75     11.65 o 
  -4   0  11      297.49      308.69     16.18 o 
  -3   0  11      836.65      836.58     30.69 o 
  -2   0  11      308.32      283.34     14.01 o 
  -1   0  11       98.14       86.57      9.29 o 
   0   0  11      288.05      288.43     11.92 o 
   1   0  11      233.28      246.48     29.75 o 
   2   0  11        1.38        1.66      4.71 o 
   3   0  11      193.59      185.52     36.60 o 
   4   0  11       44.94       35.58     51.92 o 
   5   0  11        0.58        0.37      7.12 o 
 -11   1  11       38.78       31.02     20.59 o 
 -10   1  11       39.35       22.61     14.52 o 
  -9   1  11        4.13        4.16      3.40 o 
  -8   1  11        0.05        1.70      4.39 o 
  -7   1  11       73.73       91.81     10.09 o 
  -6   1  11        9.39       16.54      7.86 o 
  -5   1  11      116.61      116.49     19.16 o 
  -4   1  11       13.05       14.53      6.81 o 
  -3   1  11      578.77      609.51     24.69 o 
  -2   1  11        3.37        2.45      2.85 o 
  -1   1  11      509.47      526.62     27.91 o 
   0   1  11        9.59       20.81      9.46 o 
   1   1  11      923.56      948.18     52.29 o 
   2   1  11      124.49      110.31     77.32 o 
   3   1  11        4.61        4.90      7.74 o 
   4   1  11       26.64       25.19     31.00 o 
   5   1  11       19.98       11.46     20.48 o 
 -11   2  11        0.05        0.63      6.23 o 
 -10   2  11       10.37       10.22      7.93 o 
  -9   2  11       48.52       45.47     20.49 o 
  -8   2  11       88.18      100.44     11.86 o 
  -7   2  11      160.73      174.37     14.89 o 
  -6   2  11       51.03       51.59     16.38 o 
  -5   2  11      420.60      417.85     17.88 o 
  -4   2  11      221.12      217.60     13.86 o 
  -3   2  11      175.20      160.06     11.19 o 
  -2   2  11       63.79       61.16     10.91 o 
  -1   2  11        9.12       10.23      6.04 o 
   0   2  11       77.35       83.55      9.78 o 
   1   2  11        9.82       12.80     12.45 o 
   2   2  11        0.16        0.91      7.07 o 
   3   2  11       11.49       14.86     27.04 o 
   4   2  11       75.79       67.12     96.76 o 
 -11   3  11        0.37        1.24      4.32 o 
 -10   3  11        6.79        8.86      6.83 o 
  -9   3  11       13.22       10.42      5.69 o 
  -8   3  11        1.39        2.54      5.03 o 
  -7   3  11      137.41      138.59     10.69 o 
  -6   3  11       28.19       27.22     14.49 o 
  -5   3  11      167.31      154.40     11.16 o 
  -4   3  11       11.14        9.11      6.26 o 
  -3   3  11       51.68       46.95     20.60 o 
  -2   3  11        7.40       10.91      8.24 o 
  -1   3  11       43.83       31.70     22.61 o 
   0   3  11      143.15      168.93     14.55 o 
   1   3  11        4.46        6.48      7.10 o 
   2   3  11       57.60       48.09     42.12 o 
   3   3  11       45.47       41.61     55.32 o 
 -11   4  11        1.91        2.14      5.15 o 
 -10   4  11        4.13        9.46      8.02 o 
  -9   4  11       22.64       18.17     10.05 o 
  -8   4  11        0.01        2.77      5.51 o 
  -7   4  11       35.65       28.82     13.81 o 
  -6   4  11        6.70        8.14      5.02 o 
  -5   4  11      114.60      110.14     10.66 o 
  -4   4  11       88.54       89.60      9.52 o 
  -3   4  11        1.87        1.61      2.11 o 
  -2   4  11       25.34       18.48     10.43 o 
  -1   4  11        4.41        3.20      4.84 o 
   0   4  11       81.77       80.09      9.50 o 
   1   4  11       87.07       81.23     18.82 o 
   2   4  11        1.77       -0.86     11.08 o 
 -11   5  11      111.29      131.78     15.32 o 
 -10   5  11       15.45       13.10     10.27 o 
  -9   5  11        2.90        4.67      5.59 o 
  -8   5  11      267.45      258.30     19.72 o 
  -7   5  11      233.67      235.60     17.71 o 
  -6   5  11       33.03       43.20     17.75 o 
  -5   5  11       26.94       31.37      9.59 o 
  -4   5  11        1.69        3.38      4.53 o 
  -3   5  11        5.36        6.58      6.46 o 
  -2   5  11       27.26       26.92     17.79 o 
  -1   5  11       33.42       29.45     20.85 o 
   0   5  11        8.61       12.29     22.12 o 
   1   5  11        8.42       10.47     17.48 o 
   2   5  11      119.64      136.23     25.06 o 
 -10   6  11       17.86        8.22      6.21 o 
  -9   6  11       53.03       40.89     29.14 o 
  -8   6  11        6.35        1.58      9.16 o 
  -7   6  11        2.02        6.03      6.51 o 
  -6   6  11        4.13        8.09      9.24 o 
  -5   6  11       87.94       86.08     24.55 o 
  -4   6  11        0.38        4.51      5.83 o 
  -3   6  11        3.43        4.43      5.44 o 
  -2   6  11        7.55        7.16      7.00 o 
  -1   6  11       75.03       60.50     12.81 o 
   0   6  11       15.86       13.65     23.94 o 
 -10   7  11       27.30       25.35     17.49 o 
  -9   7  11       75.60       51.44     33.92 o 
  -8   7  11       40.57       40.49     16.42 o 
  -7   7  11      534.85      541.40     26.60 o 
  -6   7  11      388.20      449.86     32.84 o 
  -5   7  11       95.94       89.39     18.46 o 
  -4   7  11      164.26      160.85     17.61 o 
  -3   7  11       49.81       32.38     22.83 o 
  -2   7  11       70.93       65.90     16.30 o 
  -1   7  11       14.19       13.46     10.70 o 
  -9   8  11        4.61        7.45      7.07 o 
  -8   8  11        1.47        4.36      6.70 o 
  -7   8  11      193.67      214.36     20.36 o 
  -6   8  11      131.07      124.10     13.97 o 
  -5   8  11       46.21       34.54     28.96 o 
  -4   8  11       37.44       28.74     22.56 o 
  -3   8  11        0.17        2.97      5.09 o 
  -7   9  11       27.92       26.51     22.40 o 
  -6   9  11       18.09       14.10     11.03 o 
   0 -11  12        1.85        1.79      8.70 o 
   1 -11  12       16.34        5.94     15.10 o 
   2 -11  12        0.01        1.15     12.32 o 
   3 -11  12       12.02        8.92     16.76 o 
  -2 -10  12       13.36       11.35     13.74 o 
  -1 -10  12        0.18        0.40     10.23 o 
   0 -10  12        7.23        7.90      8.67 o 
   1 -10  12        4.81        8.65     16.65 o 
   2 -10  12       23.50       19.95     28.41 o 
   3 -10  12      197.74      222.81     33.95 o 
   4 -10  12       25.42       27.82     37.59 o 
  -4  -9  12        0.16        1.63      4.96 o 
  -3  -9  12       66.48       73.23     18.89 o 
  -2  -9  12        2.32        2.68      5.30 o 
  -1  -9  12       48.13       48.27     11.31 o 
   0  -9  12       17.87       15.96     16.44 o 
   1  -9  12        1.84        9.69     10.12 o 
   2  -9  12       44.20       42.95     40.70 o 
   3  -9  12       83.99       85.78     77.75 o 
   4  -9  12        1.08        6.72      8.89 o 
   5  -9  12       16.26       15.02     25.62 o 
  -5  -8  12       26.25       19.57     27.68 o 
  -4  -8  12        1.93        4.74      7.08 o 
  -3  -8  12        3.91        1.60      5.32 o 
  -2  -8  12       38.28       42.51     10.27 o 
  -1  -8  12       11.24       11.16      8.80 o 
   0  -8  12       35.61       34.11     26.21 o 
   1  -8  12        2.97        0.56      6.59 o 
   2  -8  12        1.94        9.05     19.25 o 
   3  -8  12       50.84       58.42     54.24 o 
   4  -8  12        5.61        3.61      9.42 o 
   5  -8  12       24.30       15.40     53.33 o 
  -6  -7  12        0.20        1.69      7.08 o 
  -5  -7  12       27.82       21.73     21.95 o 
  -4  -7  12        2.77        3.95      4.23 o 
  -3  -7  12       17.97       23.04     17.70 o 
  -2  -7  12       80.54       79.26     15.83 o 
  -1  -7  12       76.77       67.93     11.57 o 
   0  -7  12       26.86       24.10     30.74 o 
   1  -7  12      248.09      263.48     40.19 o 
   2  -7  12       59.39       49.51     35.96 o 
   3  -7  12       32.64       29.06     21.96 o 
   4  -7  12        2.34        5.85      7.67 o 
   5  -7  12       33.11       27.76     33.84 o 
   6  -7  12      107.51       58.96     71.84 o 
  -7  -6  12       54.52       36.49     35.89 o 
  -6  -6  12        0.01        3.65      6.61 o 
  -5  -6  12        0.02        0.14      4.17 o 
  -4  -6  12        8.72        5.04      7.05 o 
  -3  -6  12       56.36       46.12     13.73 o 
  -2  -6  12       20.24       15.81     13.83 o 
  -1  -6  12      273.34      270.59     21.82 o 
   0  -6  12       61.29       55.83      9.62 o 
   1  -6  12        0.75       -0.26      4.61 o 
   2  -6  12       30.53       14.02      9.66 o 
   3  -6  12        1.29        2.87      7.73 o 
   4  -6  12       31.10       21.02     19.07 o 
   5  -6  12       36.48       30.63     39.79 o 
   6  -6  12       33.32       20.08     47.36 o 
  -8  -5  12       29.68       25.93     25.09 o 
  -7  -5  12      273.31      316.87     24.04 o 
  -6  -5  12        3.00       13.82     11.50 o 
  -5  -5  12        0.10        2.01      6.16 o 
  -4  -5  12       72.14       56.03     29.66 o 
  -3  -5  12        0.30        2.36      2.86 o 
  -2  -5  12      734.68      777.25     26.22 o 
  -1  -5  12       52.12       51.97     18.28 o 
   0  -5  12       84.42       86.00     12.21 o 
   1  -5  12      106.74      123.13     12.46 o 
   2  -5  12       20.97       25.50     16.22 o 
   3  -5  12        8.35       10.79     18.34 o 
   4  -5  12       41.90       25.46     35.82 o 
   5  -5  12       15.45       11.75     12.02 o 
   6  -5  12      266.96      295.08     31.67 o 
  -8  -4  12        2.33        5.71      8.76 o 
  -7  -4  12        9.19        8.84      6.78 o 
  -6  -4  12        3.06        4.25      3.72 o 
  -5  -4  12        1.55        1.87      2.70 o 
  -4  -4  12       83.08       82.94     12.07 o 
  -3  -4  12       48.26       31.32     14.92 o 
  -2  -4  12     1262.47     1246.13     34.91 o 
  -1  -4  12        7.35        5.91      4.81 o 
   0  -4  12       55.37       73.56     15.04 o 
   1  -4  12        7.21        9.83      5.54 o 
   2  -4  12        0.75        1.76      2.68 o 
   3  -4  12        8.91       11.80     15.89 o 
   4  -4  12        0.27        4.69      8.01 o 
   6  -4  12       38.53       39.36     45.41 o 
  -9  -3  12        8.16       15.64     14.61 o 
  -8  -3  12       12.49       12.87     10.06 o 
  -7  -3  12        8.40       10.73      8.51 o 
  -6  -3  12        0.68        2.33      4.18 o 
  -5  -3  12       20.76       19.40      9.94 o 
  -4  -3  12       32.01       24.78      7.09 o 
  -3  -3  12       58.28       69.74      8.02 o 
  -2  -3  12      116.46      125.12      9.41 o 
  -1  -3  12        0.65        2.74      2.33 o 
   0  -3  12        3.63       10.78      6.63 o 
   1  -3  12        6.66        3.35      4.05 o 
   2  -3  12       27.13       12.29     11.08 o 
   3  -3  12        5.98        7.82      8.70 o 
   4  -3  12       48.59       37.24     35.15 o 
   5  -3  12        4.90        9.08     21.63 o 
  -9  -2  12       84.61       92.13     11.92 o 
  -8  -2  12       18.85       27.33     14.72 o 
  -7  -2  12        0.49        4.14      4.68 o 
  -6  -2  12       42.00       38.44     10.50 o 
  -5  -2  12       21.75       15.85      6.38 o 
  -4  -2  12       42.81       53.77     19.75 o 
  -3  -2  12       95.85      114.80     11.89 o 
  -2  -2  12      202.15      184.82     11.21 o 
  -1  -2  12      231.90      247.91     17.82 o 
   0  -2  12      484.09      514.47     30.51 o 
   1  -2  12        6.53        1.15      4.66 o 
   2  -2  12      103.45       93.75     13.35 o 
   3  -2  12        0.32        5.06      5.92 o 
   4  -2  12       15.35       11.38     19.22 o 
   5  -2  12      155.76      228.52     30.28 o 
 -10  -1  12       86.32       80.95     17.09 o 
  -9  -1  12       86.12      100.11     11.01 o 
  -8  -1  12       70.56       71.05     11.98 o 
  -7  -1  12       51.60       46.12     12.78 o 
  -6  -1  12       56.82       73.39     16.39 o 
  -5  -1  12       28.50       27.64     11.75 o 
  -4  -1  12       45.65       56.91     19.49 o 
  -3  -1  12        2.07        5.80      5.07 o 
  -2  -1  12       67.33       62.78      8.29 o 
  -1  -1  12       73.67       75.23      7.06 o 
   0  -1  12       60.34       50.09     26.30 o 
   1  -1  12       24.69       23.94     14.82 o 
   2  -1  12        0.61        9.91      7.82 o 
   3  -1  12        4.60        4.55      8.35 o 
   4  -1  12       50.62       30.04     44.10 o 
   5  -1  12       61.91       83.03     20.56 o 
 -10   0  12       70.61       83.02     12.11 o 
  -9   0  12       21.81       20.32      9.09 o 
  -8   0  12       63.84       46.76     25.30 o 
  -7   0  12       33.02       38.38     17.00 o 
  -6   0  12       65.32       67.10     15.07 o 
  -5   0  12       14.31       10.25      5.32 o 
  -4   0  12        7.64        8.35      4.87 o 
  -3   0  12        4.04        5.06      4.31 o 
  -2   0  12        1.91        3.04      2.60 o 
  -1   0  12       90.50       80.15      8.18 o 
   0   0  12        1.01        3.17      4.50 o 
   1   0  12       69.10       65.78     15.69 o 
   2   0  12       47.25       44.20     51.43 o 
   3   0  12        2.74        2.06      8.51 o 
   4   0  12       11.05       28.46     26.61 o 
 -10   1  12        0.15        2.30      2.86 o 
  -9   1  12       84.99       72.88     15.64 o 
  -8   1  12        0.06        0.82      4.12 o 
  -7   1  12       40.09       34.41     16.54 o 
  -6   1  12       27.15       22.31      8.28 o 
  -5   1  12        6.46        9.86      5.76 o 
  -4   1  12       66.32       64.03      9.62 o 
  -3   1  12       78.80       86.61     10.49 o 
  -2   1  12       87.48       92.56      8.95 o 
  -1   1  12      791.92      787.97     38.43 o 
   0   1  12        1.38        4.58      8.33 o 
   1   1  12       98.18      109.59     23.08 o 
   2   1  12        4.37        6.59     12.05 o 
   3   1  12      123.78      138.98     25.73 o 
   4   1  12        6.18       18.63     17.94 o 
 -10   2  12       34.28       30.67     22.41 o 
  -9   2  12       71.60       66.45     13.41 o 
  -8   2  12       16.04       26.10     17.77 o 
  -7   2  12       81.31       86.52     15.84 o 
  -6   2  12       32.42       28.42     11.76 o 
  -5   2  12        1.89        3.05      3.84 o 
  -4   2  12       91.14       95.64     12.41 o 
  -3   2  12        3.61        6.91      3.22 o 
  -2   2  12        0.46        2.39      3.82 o 
  -1   2  12        1.13        3.22      3.13 o 
   0   2  12        0.37        3.99      6.35 o 
   1   2  12       25.22       19.22     18.58 o 
   2   2  12       36.11       25.44     26.51 o 
   3   2  12        3.83        7.50     19.92 o 
 -10   3  12      161.83      180.09     14.06 o 
  -9   3  12      231.79      233.98     14.41 o 
  -8   3  12       55.55       62.90     11.64 o 
  -7   3  12       61.17       69.69     22.87 o 
  -6   3  12        9.11       12.13      6.45 o 
  -5   3  12        1.68        2.40      4.21 o 
  -4   3  12       14.95        8.55      4.96 o 
  -3   3  12       88.50       71.27     10.16 o 
  -2   3  12      135.99      144.10     12.04 o 
  -1   3  12      165.36      152.75     82.38 o 
   0   3  12      260.31      273.74     44.98 o 
   1   3  12      170.45      216.95     28.19 o 
   2   3  12       29.19       24.66     37.75 o 
 -10   4  12       34.94       24.05     15.64 o 
  -9   4  12       90.04       96.85     17.10 o 
  -8   4  12       14.44       13.34     10.24 o 
  -7   4  12       20.07       16.15     11.60 o 
  -6   4  12       17.16       18.67     11.74 o 
  -5   4  12       18.32       17.87      7.79 o 
  -4   4  12       22.99       17.38     11.88 o 
  -3   4  12       16.73       18.07     15.40 o 
  -2   4  12        3.17       11.59      9.53 o 
  -1   4  12       50.25       61.34     50.71 o 
   0   4  12        4.04        0.94     11.35 o 
   1   4  12       51.18       54.14     59.97 o 
 -10   5  12       69.79       61.41     14.57 o 
  -9   5  12       26.49       16.78     12.48 o 
  -8   5  12      171.99      180.25     18.13 o 
  -7   5  12       32.35       29.53     23.36 o 
  -6   5  12        2.83        3.59      4.80 o 
  -5   5  12       47.20       39.67     22.94 o 
  -4   5  12       15.28       14.38      9.39 o 
  -3   5  12        0.39        0.94      5.81 o 
  -2   5  12       95.37       92.89     11.70 o 
  -1   5  12       14.68        8.62     18.45 o 
   0   5  12      146.09      151.54     27.07 o 
 -10   6  12       34.26       30.90     20.39 o 
  -9   6  12        1.33        1.76      6.26 o 
  -8   6  12      124.94      148.65     15.23 o 
  -7   6  12        3.00        4.26      5.48 o 
  -6   6  12       28.33       24.97     10.98 o 
  -5   6  12       67.29       61.50     40.57 o 
  -4   6  12       17.55       14.58     11.55 o 
  -3   6  12        9.12        8.01      8.11 o 
  -2   6  12        9.51       10.44      9.49 o 
  -1   6  12       83.35      110.07     20.96 o 
  -9   7  12       16.16        7.33      5.96 o 
  -8   7  12      193.76      134.67     22.21 o 
  -7   7  12       72.76       52.69     37.58 o 
  -6   7  12       49.23       51.24     31.23 o 
  -5   7  12        6.87        4.55      4.20 o 
  -4   7  12        2.29        4.30      4.10 o 
  -3   7  12       13.00        9.25     11.26 o 
  -6   8  12       47.54       38.90     36.67 o 
  -1 -10  13        0.17        1.07     10.44 o 
   0 -10  13       13.43       16.17     20.38 o 
   1 -10  13        1.70        3.08      8.46 o 
   2 -10  13       25.47       31.94     46.61 o 
   3 -10  13       14.55       17.11     30.52 o 
  -3  -9  13       52.73       50.15     12.96 o 
  -2  -9  13        3.23        8.09      8.86 o 
  -1  -9  13        8.77        6.88     11.43 o 
   0  -9  13        7.87        8.03     13.57 o 
   1  -9  13        9.64       16.39     20.62 o 
   2  -9  13       24.43       17.59     12.74 o 
   3  -9  13       10.24       19.09     25.54 o 
   4  -9  13        3.64        6.35      9.00 o 
  -4  -8  13        2.78        9.25     13.32 o 
  -3  -8  13        7.65       11.87     11.02 o 
  -2  -8  13        4.82        3.86     13.63 o 
  -1  -8  13        4.62        7.18     14.99 o 
   0  -8  13        0.04        3.56     11.62 o 
   1  -8  13        4.84        8.86     10.63 o 
   2  -8  13        1.52        1.95      7.18 o 
   3  -8  13       39.61       55.66     42.54 o 
   4  -8  13       57.68       41.96     52.61 o 
  -5  -7  13        0.75        1.01      4.65 o 
  -4  -7  13        1.77        2.27      5.18 o 
  -3  -7  13        9.12        4.68      6.13 o 
  -2  -7  13        1.56        3.94      6.96 o 
  -1  -7  13       18.29       21.15     17.54 o 
   0  -7  13       10.76       11.65     13.33 o 
   1  -7  13        0.44        2.68      7.36 o 
   2  -7  13        2.76        0.70      6.53 o 
   3  -7  13       37.97       23.99     49.75 o 
   4  -7  13        0.00        2.15      4.63 o 
   5  -7  13       15.28       13.07      8.86 o 
  -6  -6  13       59.01       93.23     14.84 o 
  -5  -6  13        3.43        4.86      6.87 o 
  -4  -6  13        7.71       11.27      8.02 o 
  -3  -6  13       33.74       30.98     12.82 o 
  -2  -6  13        8.24        4.09      6.86 o 
  -1  -6  13       62.92       76.20     54.73 o 
   0  -6  13       78.90       71.06     69.40 o 
   1  -6  13        0.07       -0.03      4.60 o 
   2  -6  13        0.02        2.18      3.69 o 
   3  -6  13       22.55       20.88     19.80 o 
   4  -6  13       23.08       19.10     27.54 o 
   5  -6  13       34.56       20.38     41.85 o 
  -7  -5  13       30.39       29.07     26.90 o 
  -6  -5  13       19.00       16.66     17.69 o 
  -5  -5  13       13.69        8.67      7.55 o 
  -4  -5  13      119.84      103.20     14.97 o 
  -3  -5  13       98.34      107.34     17.49 o 
  -2  -5  13      151.89      144.42     10.14 o 
  -1  -5  13       81.58       94.33     11.96 o 
   0  -5  13        9.93        3.64      6.72 o 
   1  -5  13        6.95       11.39      8.57 o 
   2  -5  13      128.56      118.47     26.90 o 
   3  -5  13        2.06        2.55      9.25 o 
   4  -5  13        5.56        4.74     11.27 o 
   5  -5  13       34.20       19.52     38.10 o 
  -8  -4  13       80.56       77.27     81.42 o 
  -7  -4  13        0.91        2.21      5.10 o 
  -6  -4  13        2.92        3.61      5.54 o 
  -5  -4  13       25.86       22.16     13.70 o 
  -4  -4  13      188.82      166.02     11.59 o 
  -3  -4  13      193.25      159.05     14.01 o 
  -2  -4  13      467.63      511.73     49.24 o 
  -1  -4  13      288.76      312.21     20.28 o 
   0  -4  13        0.62        4.49      4.92 o 
   1  -4  13      111.76      112.95     16.71 o 
   2  -4  13       14.86       16.53     13.48 o 
   3  -4  13        9.16       13.74     18.24 o 
   4  -4  13      108.06      135.26     26.02 o 
   5  -4  13        4.40        2.01      9.13 o 
  -8  -3  13       33.13       36.16     31.50 o 
  -7  -3  13       41.45       62.26     12.00 o 
  -6  -3  13        9.68       10.81      6.35 o 
  -5  -3  13        1.86        0.62      4.45 o 
  -4  -3  13      456.46      442.41     19.28 o 
  -3  -3  13        1.50        4.46      3.30 o 
  -2  -3  13      408.51      460.75     22.83 o 
  -1  -3  13       22.38       25.93     17.58 o 
   0  -3  13        5.86        7.01      5.78 o 
   1  -3  13        9.71        7.98      8.25 o 
   2  -3  13       12.84       10.70     15.92 o 
   3  -3  13       18.12       16.55     19.14 o 
   4  -3  13       91.16      116.15     36.17 o 
  -9  -2  13       19.23       16.41     12.84 o 
  -8  -2  13      124.84      137.61     11.93 o 
  -7  -2  13        0.22        0.96      5.01 o 
  -6  -2  13       31.46       26.22     12.41 o 
  -5  -2  13        9.21        7.30      4.86 o 
  -4  -2  13      255.30      281.41     15.21 o 
  -3  -2  13        0.00        1.85      2.29 o 
  -2  -2  13      347.81      372.71     29.17 o 
  -1  -2  13       18.45       17.22     10.62 o 
   0  -2  13        0.13        3.75      6.95 o 
   1  -2  13       33.12       32.62     17.36 o 
   2  -2  13       18.58       10.58     15.50 o 
   3  -2  13      161.53      214.54     27.93 o 
   4  -2  13      160.60      149.83     25.60 o 
  -9  -1  13        0.03        1.91      5.02 o 
  -8  -1  13        0.50        2.08      3.07 o 
  -7  -1  13        4.63        7.84      4.56 o 
  -6  -1  13        1.98        2.81      5.13 o 
  -5  -1  13       59.49       61.69     12.74 o 
  -4  -1  13        0.18        1.82      6.21 o 
  -3  -1  13       33.63       57.24      8.99 o 
  -2  -1  13       21.37       19.10     11.27 o 
  -1  -1  13        0.01        4.03      4.87 o 
   0  -1  13        2.47        4.25      3.96 o 
   1  -1  13       40.27       30.05     19.47 o 
   2  -1  13       21.79       18.77     20.99 o 
   3  -1  13       15.17        9.34     25.09 o 
   4  -1  13       13.17        9.00     13.92 o 
  -9   0  13       11.59        9.85      7.57 o 
  -8   0  13        0.49        1.41      3.32 o 
  -7   0  13       98.43       92.89     16.17 o 
  -6   0  13        1.04        2.04      3.47 o 
  -5   0  13        2.84        4.80      3.97 o 
  -4   0  13        9.71        7.90      4.78 o 
  -3   0  13       14.39       11.12      5.00 o 
  -2   0  13       12.58       14.60     10.81 o 
  -1   0  13       14.41        8.15      7.88 o 
   0   0  13        1.74        3.96      5.09 o 
   1   0  13        0.31        3.51      6.18 o 
   2   0  13        3.45        4.31      6.91 o 
   3   0  13       31.89       17.30     22.17 o 
 -10   1  13      136.65      137.17     12.93 o 
  -9   1  13       35.88       17.81     12.41 o 
  -8   1  13       38.06       36.40     24.27 o 
  -7   1  13       12.64        9.78      5.81 o 
  -6   1  13        0.55        1.98      2.54 o 
  -5   1  13        0.11        1.61      4.98 o 
  -4   1  13        2.61        3.52      3.19 o 
  -3   1  13       52.97       45.40     18.56 o 
  -2   1  13       29.83       16.30      9.49 o 
  -1   1  13       32.46       39.12     20.80 o 
   0   1  13      122.81      132.45     21.98 o 
   1   1  13       21.72       33.47     44.18 o 
   2   1  13      106.76       99.31     19.79 o 
 -10   2  13        0.50        0.82      3.30 o 
  -9   2  13       20.49       20.17     14.39 o 
  -8   2  13       27.76       30.09     18.06 o 
  -7   2  13       34.64       32.37     13.15 o 
  -6   2  13       49.99       48.43     12.20 o 
  -5   2  13       12.22       12.68      8.74 o 
  -4   2  13       36.53       33.69     15.63 o 
  -3   2  13        1.63        2.36      3.26 o 
  -2   2  13       10.70       10.55      7.31 o 
  -1   2  13        1.85        2.36      8.59 o 
   0   2  13        0.54       -0.91      7.28 o 
   1   2  13       59.27       64.93     65.81 o 
   2   2  13       40.96       23.51     34.86 o 
 -10   3  13       32.13       27.89     28.86 o 
  -9   3  13      561.66      643.28     34.73 o 
  -8   3  13        1.21        1.85      2.93 o 
  -7   3  13        8.75       10.96      8.88 o 
  -6   3  13        1.57        3.51      3.70 o 
  -5   3  13        0.08        3.14      3.04 o 
  -4   3  13        6.81        3.48      4.08 o 
  -3   3  13       80.64       80.98      8.13 o 
  -2   3  13       70.29       74.54     53.23 o 
  -1   3  13       89.12       99.31     18.42 o 
   0   3  13        1.19       -1.87     11.51 o 
   1   3  13        0.97       -1.23     11.27 o 
  -9   4  13       36.19       18.58     28.80 o 
  -8   4  13        1.63       -1.36      6.95 o 
  -7   4  13       35.01       25.60     17.31 o 
  -6   4  13        0.24        3.52      5.26 o 
  -5   4  13       30.64       23.63     16.83 o 
  -4   4  13       51.43       39.22     29.83 o 
  -3   4  13       10.04        9.05      9.82 o 
  -2   4  13      148.46      188.30     24.18 o 
  -1   4  13        9.10        5.60     12.56 o 
   0   4  13       42.56       30.23     40.75 o 
  -9   5  13       16.60       15.08      8.03 o 
  -8   5  13       22.63       28.33     23.40 o 
  -7   5  13       79.92       73.01     24.86 o 
  -6   5  13       55.63       40.68     14.70 o 
  -5   5  13       56.78       40.40     34.62 o 
  -4   5  13      171.40      163.30     14.28 o 
  -3   5  13        6.26        7.75      8.07 o 
  -2   5  13      165.40      167.47     23.94 o 
  -1   5  13       19.10       19.28     51.06 o 
  -8   6  13       18.45       18.82      9.78 o 
  -7   6  13       84.93      107.44     19.23 o 
  -6   6  13      129.16      134.88     14.30 o 
  -5   6  13       78.36       82.92     11.54 o 
  -4   6  13      124.92      141.91     14.23 o 
  -3   6  13        9.90       11.33     13.95 o 
  -1  -9  14       11.22        6.02     13.49 o 
   0  -9  14        7.53        6.00     13.60 o 
   1  -9  14        5.96        8.59     18.13 o 
  -3  -8  14        1.14        3.67     14.51 o 
  -2  -8  14       20.88       27.79     26.13 o 
  -1  -8  14        1.18        6.27      7.31 o 
   0  -8  14        0.31        3.61      6.83 o 
   1  -8  14       41.15       41.42     31.67 o 
   2  -8  14        0.17        2.30     10.82 o 
   3  -8  14       41.69       32.08     68.68 o 
  -4  -7  14       30.01       16.47     19.72 o 
  -3  -7  14        3.23        2.28     13.04 o 
  -2  -7  14      152.34      156.41     26.40 o 
  -1  -7  14        2.20        3.83      6.93 o 
   0  -7  14        2.53        3.69     10.33 o 
   1  -7  14        0.37        8.49     11.59 o 
   2  -7  14        6.92        6.32     16.68 o 
   3  -7  14        5.33        5.30     14.30 o 
  -5  -6  14       15.90       15.16     17.59 o 
  -4  -6  14        0.03        2.03      4.29 o 
  -3  -6  14       67.05       71.30     51.54 o 
  -2  -6  14       23.38       21.58     15.50 o 
  -1  -6  14       34.64       23.51     21.93 o 
   0  -6  14       68.99      103.62     49.08 o 
   1  -6  14       40.12       50.95     38.23 o 
   2  -6  14        8.99       14.78     12.58 o 
   3  -6  14       83.12      103.14     16.77 o 
  -6  -5  14       49.16       56.61     14.21 o 
  -5  -5  14       25.50       28.87     25.14 o 
  -4  -5  14       30.75       24.27     16.33 o 
  -3  -5  14        0.01        4.55     10.42 o 
  -2  -5  14        4.73        6.91     10.07 o 
  -1  -5  14       42.11       52.77     10.74 o 
   0  -5  14        4.82        0.85      5.19 o 
   1  -5  14        1.35        1.77      3.90 o 
   2  -5  14       11.08        6.40      9.31 o 
   3  -5  14       16.16       13.02     14.30 o 
  -7  -4  14        4.32        0.11      8.62 o 
  -6  -4  14        7.06        8.84      8.72 o 
  -5  -4  14       32.09       25.43     16.83 o 
  -4  -4  14      318.25      346.76     24.83 o 
  -3  -4  14       24.49       28.64     23.08 o 
  -2  -4  14       28.48       19.80     13.62 o 
  -1  -4  14       24.13       30.65     18.77 o 
   0  -4  14       88.82       79.43     16.30 o 
   1  -4  14        2.45        4.25      5.51 o 
   2  -4  14       56.69       55.07     42.07 o 
   3  -4  14        8.02        8.01     25.36 o 
  -8  -3  14       26.88       27.81     25.07 o 
  -7  -3  14        2.96        2.90      5.44 o 
  -6  -3  14       55.56       47.18      8.10 o 
  -5  -3  14       37.36       39.64     20.80 o 
  -4  -3  14      172.06      184.82     12.09 o 
  -3  -3  14      164.34      176.70     16.26 o 
  -2  -3  14       65.80       75.55     13.26 o 
  -1  -3  14       59.19       67.70     38.40 o 
   0  -3  14        0.33        2.20      7.37 o 
   1  -3  14       15.56       18.99     12.24 o 
   2  -3  14        0.39        1.55      6.35 o 
   3  -3  14       16.97       19.57     34.46 o 
  -8  -2  14        0.83        1.84      4.43 o 
  -7  -2  14        5.07        8.91      7.94 o 
  -6  -2  14        3.77        3.87      5.75 o 
  -5  -2  14      132.43      149.93     12.16 o 
  -4  -2  14       69.88       61.39      8.04 o 
  -3  -2  14       13.78       21.15     12.53 o 
  -2  -2  14        0.00        2.06      5.47 o 
  -1  -2  14       29.83       28.11     15.49 o 
   0  -2  14       10.79       13.50      8.13 o 
   1  -2  14       72.70       45.18     39.65 o 
   2  -2  14       10.42       12.42     12.77 o 
   3  -2  14       46.65       39.52     57.30 o 
  -8  -1  14        2.21        4.13      5.08 o 
  -7  -1  14       88.25       86.11     15.07 o 
  -6  -1  14       77.45       91.86     11.58 o 
  -5  -1  14        2.38       11.56      6.22 o 
  -4  -1  14       43.10       41.67      8.25 o 
  -3  -1  14       11.70        8.85      7.60 o 
  -2  -1  14       18.81       18.34     11.26 o 
  -1  -1  14      156.11      144.13     19.36 o 
   0  -1  14        0.10        1.04      9.00 o 
   1  -1  14       69.29       75.42     17.83 o 
   2  -1  14       43.92       35.48     56.04 o 
  -9   0  14       14.49       10.63     10.99 o 
  -8   0  14        0.25        3.80      5.47 o 
  -7   0  14       11.82        8.74      8.86 o 
  -6   0  14       56.95       48.98     10.55 o 
  -5   0  14       84.32       96.22      9.84 o 
  -4   0  14        7.97        9.62      4.72 o 
  -3   0  14        3.31        4.62      5.78 o 
  -2   0  14        1.65        0.36      5.66 o 
  -1   0  14        4.07        5.02      5.63 o 
   0   0  14        0.18        3.02      5.72 o 
   1   0  14       11.30        7.52     10.42 o 
   2   0  14        1.14        4.98     10.95 o 
  -9   1  14       35.96       26.81     26.15 o 
  -8   1  14       16.32       17.83     11.73 o 
  -7   1  14      190.20      223.23     13.65 o 
  -6   1  14       10.99       12.07      8.53 o 
  -5   1  14        3.75        3.03      2.78 o 
  -4   1  14        2.14        3.95      3.55 o 
  -3   1  14       23.80       16.74     10.61 o 
  -2   1  14       12.59       15.48      7.43 o 
  -1   1  14       22.70        8.82      7.85 o 
   0   1  14       13.19        6.85     15.48 o 
   1   1  14       10.80       11.25     16.89 o 
  -9   2  14        4.04        4.03      4.16 o 
  -8   2  14       35.53       24.33     17.97 o 
  -7   2  14       46.86       42.83     11.30 o 
  -6   2  14       29.98       26.73     17.38 o 
  -5   2  14       57.13       50.48      9.77 o 
  -4   2  14        3.17        6.37      5.55 o 
  -3   2  14      165.30      180.40     17.15 o 
  -2   2  14        0.01        3.69      7.84 o 
  -1   2  14        1.87        5.46     10.63 o 
   0   2  14       13.46       27.63     25.09 o 
  -8   3  14      142.19      184.44     20.51 o 
  -7   3  14       74.52       74.28     12.59 o 
  -6   3  14        4.67        6.67      4.58 o 
  -5   3  14        0.03        2.13      3.58 o 
  -4   3  14        3.90        4.56      3.80 o 
  -3   3  14       15.03       15.30     17.29 o 
  -2   3  14        1.32        1.55      7.44 o 
  -1   3  14        9.54        3.72      9.96 o 
  -8   4  14       86.37      103.25     16.41 o 
  -7   4  14       20.73       19.53     18.86 o 
  -6   4  14        2.59        3.59      4.98 o 
  -5   4  14      112.77      130.36     12.85 o 
  -4   4  14       25.07       23.27     28.65 o 
  -3   4  14       51.08       53.84     56.07 o 
  -7   5  14      136.46      137.60     22.34 o 
  -6   5  14      101.97       97.83     13.26 o 
  -5   5  14      159.32      165.80     14.89 o 
  -4   5  14       97.93      107.34     20.29 o 
  -3  -7  15        2.36        5.27     13.01 o 
  -2  -7  15       10.95       21.87     40.91 o 
  -1  -7  15        3.71        4.07      9.05 o 
   0  -7  15        0.48        1.02      8.41 o 
   1  -7  15       55.93       52.64     58.34 o 
  -4  -6  15       26.10       25.73     37.99 o 
  -3  -6  15       44.17       27.10     23.59 o 
  -2  -6  15      227.93      225.76     29.75 o 
  -1  -6  15        0.07       -0.37      7.36 o 
   0  -6  15        4.01       15.72     16.57 o 
   1  -6  15       30.08       31.62     42.52 o 
  -5  -5  15        1.71        0.72      6.32 o 
  -4  -5  15      109.17      102.95     22.09 o 
  -3  -5  15        4.18        5.33      7.15 o 
  -2  -5  15      241.08      235.24     32.00 o 
  -1  -5  15       76.94       72.21     50.07 o 
   0  -5  15        2.09        4.66     10.04 o 
   1  -5  15       96.41      123.11     18.54 o 
   2  -5  15        6.99        7.44     11.75 o 
  -6  -4  15        1.14        3.11      4.28 o 
  -5  -4  15       62.53       60.05     48.57 o 
  -4  -4  15       83.08       85.14     64.69 o 
  -3  -4  15       12.41        8.97      8.73 o 
  -2  -4  15       82.70       84.82     15.52 o 
  -1  -4  15        0.88        1.36      4.54 o 
   0  -4  15       23.52       23.49     22.50 o 
   1  -4  15       17.78       15.45     13.80 o 
   2  -4  15        0.98        3.33      8.02 o 
  -6  -3  15        2.20        3.33      4.79 o 
  -5  -3  15       69.25       64.78     13.04 o 
  -4  -3  15       50.67       50.84     28.58 o 
  -3  -3  15        2.48        7.80      6.52 o 
  -2  -3  15       10.28        7.00      5.84 o 
  -1  -3  15        0.25        3.06      5.66 o 
   0  -3  15        6.84        7.29      7.53 o 
   1  -3  15        1.39        4.69      6.88 o 
  -7  -2  15        2.19        4.71      5.02 o 
  -6  -2  15        7.19        3.41      5.21 o 
  -5  -2  15        0.46        3.92      4.83 o 
  -4  -2  15       14.93       15.35     14.19 o 
  -3  -2  15      161.46      212.83     19.03 o 
  -2  -2  15       41.43       57.23     26.11 o 
  -1  -2  15      147.83      168.20     17.70 o 
   0  -2  15        8.97       13.49     12.81 o 
   1  -2  15       32.55       15.46     27.53 o 
  -7  -1  15       18.11       17.84     16.59 o 
  -6  -1  15       40.01       52.99     12.17 o 
  -5  -1  15        8.17       10.22      6.27 o 
  -4  -1  15       10.68       11.54     16.71 o 
  -3  -1  15       11.17       13.29     10.55 o 
  -2  -1  15       54.15       58.68     41.42 o 
  -1  -1  15       27.25       30.75     23.15 o 
   0  -1  15       11.06        9.41     11.55 o 
   1  -1  15        0.75        1.66     10.92 o 
  -7   0  15       59.04       65.37     10.97 o 
  -6   0  15        1.65        2.42      3.05 o 
  -5   0  15       44.02       40.17     22.78 o 
  -4   0  15        3.73        4.41      7.41 o 
  -3   0  15      126.39      132.76     20.26 o 
  -2   0  15        3.37        0.74      4.31 o 
  -1   0  15       49.41       44.51     37.13 o 
   0   0  15        4.89        5.30     16.87 o 
  -7   1  15       15.62       14.90     11.15 o 
  -6   1  15        7.35        3.80      5.03 o 
  -5   1  15       67.25       56.85     37.63 o 
  -4   1  15       19.36       26.66     19.53 o 
  -3   1  15       23.42       28.16     19.77 o 
  -2   1  15        0.33        1.79      7.07 o 
  -1   1  15        1.31        1.26      9.05 o 
  -7   2  15      102.12      109.43     10.88 o 
  -6   2  15       47.99       53.04     11.65 o 
  -5   2  15       50.07       43.39     37.94 o 
  -4   2  15        1.75        6.12      7.60 o 
  -3   2  15       57.47       41.36     35.41 o 
  -2   2  15       34.18       20.19     45.68 o 
  -6   3  15        1.65        3.42      3.44 o 
  -5   3  15       98.74      106.51     26.99 o 
  -4   3  15       14.48        7.15     20.83 o 
  -3   3  15        2.21        4.26      5.17 o 
  -3  -4  16        8.68       15.93     18.66 o 
  -2  -4  16       84.21       67.95     86.21 o 
  -1  -4  16        4.39        4.77      7.95 o 
  -4  -3  16       50.42       26.80     25.70 o 
  -3  -3  16        6.78        9.71      8.09 o 
  -2  -3  16       25.82       14.51     17.93 o 
  -1  -3  16        3.51        4.11      5.71 o 
  -5  -2  16       89.11       92.24     15.90 o 
  -4  -2  16      160.41      196.60     23.64 o 
  -3  -2  16        6.90        6.03      8.06 o 
  -2  -2  16       18.82       13.33     11.73 o 
  -1  -2  16       46.37       49.51     30.87 o 
  -5  -1  16        1.28        3.14      5.98 o 
  -4  -1  16       43.66       43.03     30.47 o 
  -3  -1  16        5.24        1.72      3.73 o 
  -2  -1  16        0.72        3.90      6.62 o 
  -5   0  16       37.37       24.42     22.15 o 
  -4   0  16        4.37        2.39      4.52 o 
  -3   0  16       62.13       77.10     20.71 o 
                                                 
